# Supplementary material for: 4-(2,4-Dichloro­phen­yl)-6-(1H-indol-3-yl)-2,2′-bipyridine-5-carbonitrile
Source: Acta Crystallogr Sect E Struct Rep Online. 2009 Apr 8;65(Pt 5):o996–7. doi: 10.1107/S1600536809012392 (PMC2977688; doi:10.1107/S1600536809012392)
Supplement: Supplementary file 2 [file e-65-0o996-Isup2.hkl]

#
# h,k,l, Fc-squared, Fo-squared, sigma(Fo-squared) and status flag
#
data_I
_shelx_title ' DICRAP in P2(1)/c'
_shelx_refln_list_code          4
_shelx_F_calc_maximum      581.43
_exptl_crystal_F_000      1808.00
_reflns_d_resolution_high  0.8103
 
loop_
 _symmetry_equiv_pos_as_xyz
 'x, y, z'
 '-x, y+1/2, -z+1/2'
 '-x, -y, -z'
 'x, -y-1/2, z-1/2'
 
_cell_length_a    10.0307
_cell_length_b    22.4458
_cell_length_c    17.9320
_cell_angle_alpha  90.000
_cell_angle_beta   90.991
_cell_angle_gamma  90.000
 
_shelx_F_squared_multiplier     1.000
 
loop_
 _refln_index_h
 _refln_index_k
 _refln_index_l
 _refln_F_squared_calc
 _refln_F_squared_meas
 _refln_F_squared_sigma
 _refln_observed_status
   2   0   0     3245.49     3664.73     89.41 o
   3   0   0      128.02      154.63     16.83 o
   4   0   0     1498.46     1690.36     59.61 o
   5   0   0        2.41       15.08     16.13 o
   6   0   0      566.06      555.04     42.08 o
   7   0   0       47.37       32.61     22.44 o
   8   0   0      367.83      344.66     42.43 o
   9   0   0      267.54      275.97     43.48 o
  10   0   0      169.07      112.90     40.67 o
  11   0   0       99.07      180.57     48.04 o
  12   0   0       31.01       34.36     42.43 o
   1   1   0      178.88      173.88      5.21 o
   2   1   0    11528.25    12447.25    138.32 o
   3   1   0     1428.83     1195.87     18.20 o
   4   1   0      341.85      425.07     10.16 o
   5   1   0      917.58      916.68     22.12 o
   6   1   0      287.13      267.76     10.38 o
   7   1   0        6.16        0.35      7.64 o
   8   1   0      355.96      388.93     14.58 o
   9   1   0     2844.42     2827.83     79.84 o
  10   1   0      431.44      466.66     24.94 o
  11   1   0      353.94      415.57     38.61 o
  12   1   0        4.39       16.65     27.93 o
   0   2   0    19308.05        0.00      2.10 o
   1   2   0        0.82        0.83      1.44 o
   2   2   0     1763.91     1640.42     28.23 o
   3   2   0     6647.50     6165.60     64.34 o
   4   2   0      367.90      323.58      9.95 o
   5   2   0       56.84       65.67      6.34 o
   6   2   0       31.43       19.30      6.88 o
   7   2   0       67.64       89.96     13.06 o
   8   2   0      474.23      468.05     16.91 o
   9   2   0      779.18      814.66     41.03 o
  10   2   0      339.26      298.33     24.31 o
  11   2   0      268.12      287.74     22.45 o
  12   2   0       14.99        6.98     14.67 o
   1   3   0     1519.04     1489.98     15.05 o
   2   3   0     1040.11     1224.77     12.80 o
   3   3   0     5281.44     5519.15     66.15 o
   4   3   0     1820.72     2130.18     27.29 o
   5   3   0      101.85       98.04      7.90 o
   6   3   0      750.54      696.71     20.80 o
   7   3   0     2798.92     2932.31     45.54 o
   8   3   0       49.98       22.59      8.66 o
   9   3   0     3958.85     4043.60     75.88 o
  10   3   0      150.50      159.80     18.78 o
  11   3   0        8.34      -11.12     14.79 o
  12   3   0      241.15      287.23     22.56 o
   0   4   0      581.11      555.59     10.48 o
   1   4   0    12754.51    13713.53    107.40 o
   2   4   0     4272.61     4253.69     34.48 o
   3   4   0     1107.51     1236.74     19.57 o
   4   4   0      359.71      399.65      8.24 o
   6   4   0      240.68      278.58     13.22 o
   7   4   0      567.44      566.99     18.40 o
   8   4   0      351.56      306.38     22.82 o
   9   4   0      219.28      242.45     20.79 o
  10   4   0      929.71      894.09     34.82 o
  11   4   0       62.18       51.36     19.71 o
  12   4   0        0.36       16.18     16.85 o
   1   5   0     8523.82     8651.34     69.42 o
   2   5   0     2312.07     2210.91     25.00 o
   3   5   0      551.43      551.24     10.26 o
   4   5   0     3701.86     3842.74     46.39 o
   5   5   0     3911.95     4473.83     43.18 o
   6   5   0      647.55      634.07     24.13 o
   7   5   0      214.70      230.89     13.27 o
   8   5   0       88.03       62.80     21.64 o
   9   5   0      358.96      377.91     31.31 o
  10   5   0        2.43        3.40     14.95 o
  11   5   0      242.80      228.72     23.64 o
  12   5   0      179.49      185.03     21.47 o
   0   6   0       16.87       17.14      4.54 o
   1   6   0    17052.54    17834.00    148.09 o
   2   6   0       51.66       70.70      4.87 o
   3   6   0     1381.89     1062.60     14.40 o
   4   6   0      132.90      162.14      7.03 o
   5   6   0      302.20      265.68      9.08 o
   6   6   0     1046.40     1092.43     16.20 o
   7   6   0      528.79      542.54     16.26 o
   8   6   0     2339.53     2213.85     52.15 o
   9   6   0      309.09      300.05     23.21 o
  10   6   0      215.78      215.85     21.69 o
  11   6   0        0.56       -8.72     14.42 o
  12   6   0       10.85      -13.12     26.82 o
   1   7   0      407.06      365.67      8.59 o
   2   7   0      943.02     1058.02     22.32 o
   3   7   0      445.35      500.74     11.42 o
   4   7   0        5.17       -0.99      5.80 o
   5   7   0      751.80      666.65     14.07 o
   6   7   0     2063.64     1963.43     26.43 o
   7   7   0       51.28       48.21      6.86 o
   8   7   0       15.60       15.68      8.15 o
   9   7   0      774.47      738.07     32.56 o
  10   7   0       24.60       -3.25     19.65 o
  11   7   0       47.39       13.35     15.29 o
   0   8   0     9520.24     9106.61    121.79 o
   1   8   0     4563.71     4682.27     44.67 o
   2   8   0      214.77      201.24     10.53 o
   3   8   0        1.85       15.15      4.42 o
   4   8   0      161.20      138.66      6.93 o
   5   8   0       47.90       26.99      6.38 o
   6   8   0      143.47      133.71      9.06 o
   7   8   0     1542.78     1543.51     26.66 o
   8   8   0       48.48       37.43      9.74 o
   9   8   0       30.25       29.22     10.38 o
  10   8   0       27.28       12.24     14.71 o
  11   8   0       36.15       31.45     18.46 o
   1   9   0      754.51      942.97     15.66 o
   2   9   0     2505.35     2603.17     32.40 o
   3   9   0       94.59       51.83      5.71 o
   4   9   0      673.50      552.71     12.54 o
   5   9   0      306.71      251.53     11.98 o
   6   9   0        4.65        1.59     11.17 o
   7   9   0       18.19        9.26      7.45 o
   8   9   0        4.13        3.14     10.05 o
   9   9   0      828.55      818.14     25.45 o
  10   9   0      584.29      604.13     41.16 o
  11   9   0      153.86      164.05     23.56 o
   0  10   0      688.42      734.59     20.22 o
   1  10   0       32.25       13.86     10.92 o
   2  10   0     1206.56     1219.90     21.12 o
   3  10   0      410.90      367.99     11.22 o
   4  10   0      376.03      510.48     15.21 o
   5  10   0      310.15      266.23     11.51 o
   6  10   0     2577.43     2586.93     37.77 o
   7  10   0      304.25      338.59     18.86 o
   8  10   0        0.05       -9.54      9.54 o
   9  10   0      383.25      399.42     31.28 o
  10  10   0      468.82      494.80     25.91 o
  11  10   0      123.94      108.16     23.35 o
   1  11   0      272.85      227.62      9.48 o
   2  11   0     4695.79     5115.94     56.53 o
   3  11   0       79.65       99.98     11.89 o
   4  11   0     3390.25     3368.24     42.77 o
   5  11   0     2985.74     3088.23     49.65 o
   6  11   0      867.03      919.40     20.34 o
   7  11   0     1972.53     1967.76     40.22 o
   8  11   0      213.72      202.88     15.86 o
   9  11   0       52.49       17.16     12.14 o
  10  11   0       59.27       56.57     13.82 o
  11  11   0        1.70        1.38     24.96 o
   0  12   0     3673.55     4244.29     67.58 o
   1  12   0      127.27      146.35     12.68 o
   2  12   0     8649.92     9289.87     93.92 o
   3  12   0      463.28      438.75     16.76 o
   4  12   0     1690.79     1745.27     25.80 o
   5  12   0        4.93       -7.83      8.68 o
   6  12   0      108.44       66.14     11.13 o
   7  12   0       38.92       43.39     13.00 o
   8  12   0      835.87      841.22     27.73 o
   9  12   0      222.34      238.26     18.11 o
  10  12   0       87.67       82.87     14.47 o
  11  12   0       19.64       49.54     19.74 o
   1  13   0     1446.79     1410.72     28.17 o
   2  13   0      104.02      102.96     24.02 o
   3  13   0        3.60       -6.11      6.11 o
   4  13   0      147.69      149.54      9.77 o
   5  13   0       42.62       30.17     11.33 o
   6  13   0      184.61      198.18     19.75 o
   7  13   0      636.46      585.65     32.74 o
   8  13   0        1.29       10.33     12.88 o
   9  13   0       14.89        9.75     15.59 o
  10  13   0        2.58        8.11     13.21 o
   0  14   0     1215.43     1303.90     32.76 o
   1  14   0      333.39      302.00     15.90 o
   2  14   0      282.08      281.10     10.39 o
   3  14   0     1328.47     1352.96     23.35 o
   4  14   0     1116.28     1017.12     20.84 o
   5  14   0      174.94      148.96     13.02 o
   6  14   0      143.31      182.69     15.29 o
   7  14   0     2152.13     2080.93     44.53 o
   8  14   0      503.90      509.27     24.39 o
   9  14   0      162.82      115.33     18.94 o
  10  14   0      200.39      229.48     19.78 o
   1  15   0      345.07      431.92     13.89 o
   2  15   0      365.69      329.90     11.86 o
   3  15   0      812.15      788.56     18.90 o
   4  15   0      139.76      118.77     13.72 o
   5  15   0     2580.31     2567.09     40.59 o
   6  15   0      610.82      543.01     22.08 o
   7  15   0      484.65      505.79     24.23 o
   8  15   0       44.53       60.31     15.05 o
   9  15   0        0.47      -13.37     13.37 o
  10  15   0       65.31       40.42     16.02 o
   0  16   0        5.20       -4.64      9.63 o
   1  16   0      462.35      376.43     13.71 o
   2  16   0      130.02       97.93     11.93 o
   3  16   0     4807.46     4806.22     65.61 o
   4  16   0      105.64       94.23     11.65 o
   5  16   0     2083.78     2071.97     36.88 o
   6  16   0       97.88       85.63     13.78 o
   7  16   0       11.11       -8.16     13.76 o
   8  16   0       15.53      -13.40     13.40 o
   9  16   0        0.04      -11.29     14.45 o
  10  16   0      449.49      526.24     27.93 o
   1  17   0      606.26      602.44     16.63 o
   2  17   0      782.91      817.87     18.95 o
   3  17   0    12166.57    11910.64    123.44 o
   4  17   0      104.48      121.87     12.33 o
   5  17   0      564.82      571.61     21.26 o
   6  17   0        1.56        2.33     11.59 o
   7  17   0       31.76       32.74     14.55 o
   8  17   0      216.06      184.80     19.41 o
   9  17   0       64.78       55.60     20.94 o
   0  18   0        4.52        0.76     11.90 o
   1  18   0     2513.59     2398.42     34.94 o
   2  18   0        0.24        9.57      8.12 o
   3  18   0       87.72      104.14     30.50 o
   4  18   0     2052.45     1999.15     33.45 o
   5  18   0       33.19       23.90     11.81 o
   6  18   0       79.61       43.82     12.42 o
   7  18   0      124.93      118.60     17.57 o
   8  18   0       20.50       32.99     15.67 o
   9  18   0       56.67       57.86     17.56 o
   1  19   0      114.64      164.76     11.74 o
   2  19   0       72.79       57.37     10.05 o
   3  19   0       11.01        2.27     10.87 o
   4  19   0     1818.86     1844.33     35.59 o
   5  19   0       34.34       16.59     11.76 o
   6  19   0        0.25       -4.22     11.34 o
   7  19   0        0.37       -9.72     14.06 o
   8  19   0        3.45      -14.61     15.35 o
   0  20   0     1283.85     1065.29     34.88 o
   1  20   0       94.80       62.82     10.16 o
   2  20   0     1387.25     1353.73     30.53 o
   3  20   0      886.90      847.83     26.09 o
   4  20   0     2188.09     2151.32     39.44 o
   5  20   0       74.62       41.05     12.71 o
   6  20   0        4.41       -9.50     12.28 o
   7  20   0        1.32        7.49     15.91 o
   8  20   0       18.91       14.74     16.64 o
   1  21   0       52.37       41.36     10.33 o
   2  21   0       45.07       31.79     12.04 o
   3  21   0       66.41       54.91     12.03 o
   4  21   0      138.13      144.44     14.77 o
   5  21   0       75.16       85.65     14.04 o
   6  21   0      105.93       93.91     16.44 o
   7  21   0      249.03      257.88     22.93 o
   0  22   0      302.74      339.88     23.99 o
   1  22   0       27.37       49.28     13.29 o
   2  22   0      168.98      165.92     15.65 o
   3  22   0       19.09       24.22     12.31 o
   4  22   0       72.28       53.71     13.36 o
   5  22   0       28.06       30.54     13.15 o
   6  22   0       85.31       71.24     19.21 o
   7  22   0      136.32      137.43     24.80 o
   1  23   0       12.37       21.65     14.52 o
   2  23   0        6.00       -1.14     11.78 o
   3  23   0      151.95      112.72     14.98 o
   4  23   0       62.76       90.08     17.05 o
   5  23   0      577.80      606.15     27.97 o
   6  23   0       22.06       41.05     18.78 o
   0  24   0        0.06      -21.23     21.23 o
   1  24   0       22.82       34.30     13.39 o
   2  24   0      405.96      456.34     21.98 o
   3  24   0       76.83       62.49     16.40 o
   4  24   0      440.16      485.03     25.81 o
   5  24   0        0.09       -9.92     15.11 o
   6  24   0      130.40      122.81     22.47 o
   1  25   0       15.24      -15.33     15.33 o
   2  25   0       36.73        8.10     15.33 o
   3  25   0        0.10       13.42     15.71 o
   4  25   0      363.86      397.86     25.72 o
   5  25   0      124.32      137.00     20.33 o
   0  26   0      237.20      284.59     31.96 o
   1  26   0        1.02      -16.52     16.52 o
   2  26   0        3.42       -1.80     16.17 o
   3  26   0        4.83       -2.59     15.40 o
   4  26   0       23.10       12.65     26.62 o
   1  27   0       48.97       35.75     19.07 o
   2  27   0       12.41       18.03     22.07 o
 -12   1   1        4.32      -16.63     16.63 o
 -11   1   1      139.31      144.15     21.45 o
 -10   1   1        6.57       -4.41     13.67 o
  -9   1   1        6.12      -11.32     11.32 o
  -8   1   1     1089.00     1064.87     23.96 o
  -7   1   1      479.54      504.37     15.17 o
  -6   1   1      904.73      886.73     19.99 o
  -5   1   1     2160.64     2296.89     33.86 o
  -4   1   1      217.24      227.99     10.70 o
  -3   1   1    32956.38    33930.46    364.17 o
  -2   1   1      560.47      564.34      7.82 o
  -1   1   1     2564.98     2662.08     34.29 o
   0   1   1     2335.35       -0.41      0.41 o
   1   1   1     4896.27     4779.49     50.52 o
   2   1   1      664.06      640.15      8.56 o
   3   1   1     1168.14     1106.92     16.17 o
   4   1   1      477.63      557.01     11.76 o
   5   1   1      381.36      511.52     20.45 o
   6   1   1      799.91      862.37     17.97 o
   7   1   1      219.63      249.86     11.80 o
   8   1   1       36.17       20.08      7.67 o
   9   1   1      170.21      163.38     15.32 o
  10   1   1      322.83      341.11     21.80 o
  11   1   1        0.90      -12.17     12.17 o
  12   1   1       21.41        0.50     28.25 o
 -12   2   1       24.76       -0.27     13.06 o
 -11   2   1      130.13      140.88     17.69 o
 -10   2   1       83.48       86.19     16.39 o
  -9   2   1       93.44       41.87     15.55 o
  -8   2   1     1454.56     1513.82     30.44 o
  -7   2   1      132.83      144.80      9.87 o
  -6   2   1     1712.33     1589.14     28.13 o
  -5   2   1     9991.51    10654.14    123.55 o
  -4   2   1     1030.95     1138.04     19.99 o
  -3   2   1      207.07      135.66     14.59 o
  -2   2   1       25.83       28.73      2.39 o
  -1   2   1     2592.50     2633.28     22.48 o
   0   2   1     3944.81     2091.25     53.47 o
   1   2   1    14671.21    15122.35    105.50 o
   2   2   1     1179.20     1376.92     18.27 o
   3   2   1     4208.81     4228.71     45.97 o
   4   2   1      954.20     1050.65     18.84 o
   5   2   1      253.52      160.57     10.98 o
   6   2   1     6171.28     6241.87     78.68 o
   7   2   1      231.79      248.87     11.93 o
   8   2   1        0.25       -6.08      7.38 o
   9   2   1     2313.54     2282.49     51.22 o
  10   2   1     2336.25     2401.01     63.24 o
  11   2   1      360.78      339.53     24.88 o
  12   2   1        4.24       19.99     15.71 o
 -12   3   1        0.42       -0.34     21.39 o
 -11   3   1       24.80       48.56     15.29 o
 -10   3   1      623.89      637.48     30.14 o
  -9   3   1      689.31      825.77     62.65 o
  -8   3   1       93.29      103.54     10.59 o
  -7   3   1     2142.70     2138.68     37.14 o
  -6   3   1      126.91      135.01      9.43 o
  -5   3   1     3337.80     3440.56     86.58 o
  -4   3   1     1278.76     1377.62     29.70 o
  -3   3   1     8413.06     8740.08     81.23 o
  -2   3   1     2783.37     3173.40     28.92 o
  -1   3   1    14325.69    14572.09    102.63 o
   0   3   1      201.19      243.73      4.61 o
   1   3   1     6272.00     6675.10     50.58 o
   2   3   1     2494.57     2488.86     22.67 o
   3   3   1     1874.99     1731.25     26.05 o
   4   3   1     2068.82     2332.91     29.34 o
   5   3   1      893.13     1170.61     22.63 o
   6   3   1     1182.19     1176.91     37.86 o
   7   3   1     1089.87     1129.20     24.67 o
   8   3   1     1161.84     1141.67     26.51 o
   9   3   1       30.10       10.31     14.48 o
  10   3   1       28.83       33.37     14.24 o
  11   3   1        4.57      -22.33     22.33 o
  12   3   1        1.61      -15.22     15.22 o
 -12   4   1      407.54      454.32     24.14 o
 -11   4   1      277.54      254.47     20.99 o
 -10   4   1       82.97       77.27     16.02 o
  -9   4   1     3400.91     3538.47    144.98 o
  -8   4   1       17.77        4.87     11.10 o
  -7   4   1       69.15       88.89     14.17 o
  -6   4   1       13.07        7.91      7.16 o
  -5   4   1      553.68      466.53      9.19 o
  -4   4   1     8973.48     8949.04     84.43 o
  -3   4   1     5789.36     5725.32     51.39 o
  -2   4   1     6345.10     6501.09     50.47 o
  -1   4   1     5121.03     5049.32     39.40 o
   0   4   1      720.70      754.95     10.78 o
   1   4   1      201.80      270.57      5.08 o
   2   4   1      297.99      262.71      5.62 o
   3   4   1     1590.70     1434.55     16.47 o
   4   4   1      130.38      116.14     10.27 o
   5   4   1    13804.22    14799.78    193.71 o
   6   4   1       30.89       26.33      7.76 o
   7   4   1       69.04       70.68      9.17 o
   8   4   1      102.24      112.04     15.04 o
   9   4   1      731.25      668.97     40.67 o
  10   4   1      172.38      163.50     19.30 o
  11   4   1       30.32       63.81     18.06 o
  12   4   1      235.82      190.66     23.32 o
 -12   5   1        0.10        6.22     14.59 o
 -11   5   1      724.93      761.82     31.39 o
 -10   5   1      339.67      355.71     22.47 o
  -9   5   1      490.59      559.26     28.88 o
  -8   5   1       49.74       27.43     12.76 o
  -7   5   1      153.13      167.18      9.38 o
  -6   5   1      451.71      380.98     10.30 o
  -5   5   1      386.64      313.79     14.05 o
  -4   5   1     2388.42     2552.33     33.71 o
  -3   5   1      446.75      473.59      9.04 o
  -2   5   1      342.18      433.56      7.37 o
  -1   5   1     1253.85     1257.33     15.31 o
   0   5   1    23552.61    23883.77    232.50 o
   1   5   1      166.31      177.50      5.34 o
   2   5   1     1292.83     1309.07     16.01 o
   3   5   1       17.25       26.83      3.36 o
   4   5   1     2678.19     3312.22     35.98 o
   5   5   1     6407.35     6615.99     67.60 o
   6   5   1     2951.88     3028.24     47.25 o
   7   5   1      206.18      208.17     12.84 o
   8   5   1      574.65      555.78     25.94 o
   9   5   1      101.78      124.65     17.74 o
  10   5   1       33.59       65.57     16.43 o
  11   5   1      592.08      579.06     31.93 o
  12   5   1      139.61      159.67     22.84 o
 -12   6   1       96.18       91.51     47.69 o
 -11   6   1       11.19        6.36     13.73 o
 -10   6   1        0.06       12.50     15.47 o
  -9   6   1      791.52      812.57     29.83 o
  -8   6   1       90.19       91.89     17.71 o
  -7   6   1      117.38      131.90      7.51 o
  -6   6   1        5.13        1.83      4.53 o
  -5   6   1      601.84      673.19     14.75 o
  -4   6   1     6460.72     6763.63     72.67 o
  -3   6   1       10.11       17.71      4.04 o
  -2   6   1      963.78      965.68     12.04 o
  -1   6   1        4.68       -3.24      3.24 o
   0   6   1     5254.42     5729.16     55.34 o
   1   6   1      280.53      313.43      8.09 o
   2   6   1    25257.72    26255.29    234.70 o
   3   6   1       21.51       21.74      3.41 o
   4   6   1      175.46      110.07      6.07 o
   5   6   1      647.00      753.68     15.63 o
   6   6   1     1707.46     1889.23     28.90 o
   7   6   1       31.34       34.60      9.40 o
   8   6   1      298.53      232.92     33.66 o
   9   6   1      678.13      590.44     30.10 o
  10   6   1      127.32      172.66     26.32 o
  11   6   1       75.05       84.61     19.41 o
 -11   7   1       28.93       12.77     15.17 o
 -10   7   1        1.55       -4.89     15.49 o
  -9   7   1      141.83      133.41     14.04 o
  -8   7   1       13.85       15.76      6.88 o
  -7   7   1      490.07      458.55     13.99 o
  -6   7   1      190.95      214.96     10.76 o
  -5   7   1      626.38      698.36     15.57 o
  -4   7   1    17647.84    19271.22    175.32 o
  -3   7   1      839.60      669.28     12.76 o
  -2   7   1    10102.90     9782.10     85.32 o
  -1   7   1      330.22      388.89      8.11 o
   0   7   1     2573.51     2153.14     25.11 o
   1   7   1       98.69      135.51      5.90 o
   2   7   1       11.02       24.06      4.38 o
   3   7   1     1585.58     1435.91     19.02 o
   4   7   1     2380.62     2436.32     29.94 o
   5   7   1      919.50      976.31     16.95 o
   6   7   1      991.18     1072.55     18.97 o
   7   7   1      274.74      270.76     16.68 o
   8   7   1      151.31      131.44     22.06 o
   9   7   1      908.26      850.86     34.77 o
  10   7   1       16.26        3.30     15.49 o
  11   7   1       55.43       58.82     18.71 o
 -11   8   1       73.72       48.20     16.34 o
 -10   8   1        0.04      -12.43     14.50 o
  -9   8   1       31.47       14.89     13.82 o
  -8   8   1        3.77       -1.56     12.10 o
  -7   8   1      557.74      523.73     15.69 o
  -6   8   1       70.64       63.27      6.92 o
  -5   8   1      176.89      212.01     10.84 o
  -4   8   1        2.14       -0.73      5.11 o
  -3   8   1     3410.95     3640.28     35.14 o
  -2   8   1     3394.00     3641.07     39.97 o
  -1   8   1     8583.05     8986.09     79.08 o
   0   8   1      711.18      642.42     14.40 o
   1   8   1     1689.53     1710.25     28.30 o
   2   8   1     2191.18     2152.13     30.15 o
   3   8   1     1449.44     1257.31     19.78 o
   4   8   1      321.38      249.45      8.22 o
   5   8   1     1170.28     1373.41     21.78 o
   6   8   1      404.68      426.08     13.78 o
   7   8   1      328.93      331.55     13.05 o
   8   8   1       74.80       67.78     10.20 o
   9   8   1      142.01      191.33     21.46 o
  10   8   1       66.31       52.18     17.26 o
  11   8   1        2.49      -16.05     16.05 o
 -11   9   1       79.91       65.23     20.45 o
 -10   9   1      431.26      452.39     20.86 o
  -9   9   1      664.57      643.82     25.63 o
  -8   9   1       79.02       82.76     20.09 o
  -7   9   1      205.18      197.18     11.15 o
  -6   9   1      170.92      156.62      9.18 o
  -5   9   1       17.02       21.20      6.51 o
  -4   9   1      357.79      392.09     14.35 o
  -3   9   1     1597.45     1713.06     22.63 o
  -2   9   1        9.16        1.40      4.46 o
  -1   9   1     7642.11     8010.16     72.14 o
   0   9   1     1677.39     1489.98     20.80 o
   1   9   1       23.83       11.38      4.62 o
   2   9   1     1302.65     1378.36     23.78 o
   3   9   1        6.22        2.92      5.37 o
   4   9   1     2405.62     2532.32     29.49 o
   5   9   1        1.24       -1.96      5.64 o
   6   9   1      599.74      650.26     15.78 o
   7   9   1      104.18      107.96      9.11 o
   8   9   1       28.39       10.59     17.41 o
   9   9   1      315.66      287.59     17.23 o
  10   9   1        4.28      -11.27     16.02 o
  11   9   1      322.90      304.93     27.66 o
 -11  10   1      125.76      134.32     14.85 o
 -10  10   1       39.47       46.68     15.28 o
  -9  10   1       71.55       85.89     13.23 o
  -8  10   1       65.00       78.30     12.49 o
  -7  10   1       66.04       71.70     11.35 o
  -6  10   1        5.23       -6.88      6.88 o
  -5  10   1        7.25       -5.42      6.12 o
  -4  10   1     1203.59     1134.87     21.22 o
  -3  10   1      285.37      304.33     10.20 o
  -2  10   1     2062.02     2141.27     29.38 o
  -1  10   1    20051.10    22532.42    203.65 o
   0  10   1       40.75       48.97     10.61 o
   1  10   1      168.42      166.84      8.02 o
   2  10   1     2475.41     2464.63     35.67 o
   4  10   1      692.21      634.56     23.44 o
   5  10   1      102.24      125.91      9.37 o
   6  10   1      205.92      185.76     15.25 o
   7  10   1       69.08       68.87     12.12 o
   8  10   1      201.99      222.75     16.62 o
   9  10   1      258.17      238.54     17.50 o
  10  10   1      161.06      167.60     47.02 o
  11  10   1       19.84        6.46     18.61 o
 -11  11   1      112.43      108.26     15.37 o
 -10  11   1      475.88      535.80     31.24 o
  -9  11   1      338.83      348.40     29.05 o
  -8  11   1       11.56      -10.34     10.34 o
  -7  11   1      115.87      110.50     13.64 o
  -6  11   1        6.29       23.27      8.12 o
  -5  11   1        4.65       -7.95      7.95 o
  -4  11   1      449.03      509.40     16.41 o
  -3  11   1       37.29       13.65      5.98 o
  -2  11   1      184.42      164.87      9.44 o
  -1  11   1     2709.06     3438.67     44.68 o
   0  11   1       88.08      101.10      7.51 o
   1  11   1     8563.15     9864.40     95.76 o
   2  11   1       10.33       -6.56      6.56 o
   3  11   1     8012.17     8149.05     91.79 o
   4  11   1       13.64        5.55      6.10 o
   5  11   1       89.90      103.11     10.03 o
   6  11   1       82.72       63.10      9.96 o
   7  11   1     1267.76     1334.61     36.12 o
   8  11   1     1161.03     1163.03     34.29 o
   9  11   1       39.60       47.53     14.84 o
  10  11   1       86.78       87.45     18.02 o
  11  11   1        4.75      -17.60     17.60 o
 -11  12   1       36.29       64.59     15.09 o
 -10  12   1       55.16       59.61     14.27 o
  -9  12   1        5.18      -13.82     13.82 o
  -8  12   1      341.68      346.45     19.96 o
  -7  12   1     1027.41     1048.32     29.96 o
  -6  12   1      390.86      410.49     17.56 o
  -5  12   1      451.20      432.69     14.77 o
  -4  12   1       80.09       85.65      8.21 o
  -3  12   1      351.79      289.97     13.13 o
  -2  12   1       29.01       18.43      7.32 o
  -1  12   1     4682.46     4576.53     50.65 o
   0  12   1      309.32      318.21     11.00 o
   1  12   1       72.69      124.70     10.57 o
   2  12   1      765.80      858.57     16.28 o
   3  12   1      202.38      327.78     13.15 o
   4  12   1      135.99      134.00      9.80 o
   5  12   1     3615.79     3769.05     46.28 o
   6  12   1     1249.59     1078.76     28.19 o
   7  12   1       57.60       58.05     16.56 o
   8  12   1       15.94       15.20     13.47 o
   9  12   1      525.69      511.36     23.59 o
  10  12   1       42.13       62.55     14.24 o
  11  12   1       21.58        1.17     19.82 o
 -10  13   1        0.50      -12.66     12.66 o
  -9  13   1      125.52      154.89     17.07 o
  -8  13   1      246.99      219.36     23.14 o
  -7  13   1     1571.47     1588.75     37.70 o
  -6  13   1      217.66      198.96     15.94 o
  -5  13   1      514.14      488.61     15.28 o
  -4  13   1     1110.50     1049.17     20.41 o
  -3  13   1      233.89      179.46      9.59 o
  -2  13   1       74.77       98.42      9.06 o
  -1  13   1     2376.80     2277.91     30.89 o
   0  13   1      132.52       97.07      8.35 o
   1  13   1     5541.31     5370.90     58.74 o
   2  13   1        9.44       15.57      6.46 o
   3  13   1      212.09      190.80     11.42 o
   4  13   1     1320.17     1197.84     23.34 o
   5  13   1      120.68      102.42      9.26 o
   6  13   1     3452.18     3408.23     51.21 o
   7  13   1      140.19      122.94     15.50 o
   8  13   1     1045.65      959.90     30.83 o
   9  13   1      261.26      270.96     26.01 o
  10  13   1        0.41       -6.69     12.74 o
 -10  14   1        2.00        5.63     14.93 o
  -9  14   1        3.38      -11.44     15.08 o
  -8  14   1       13.55       -1.44     18.73 o
  -7  14   1     1109.21     1157.03     33.41 o
  -6  14   1       11.64       19.26     12.53 o
  -5  14   1     5420.10     5338.31     64.22 o
  -4  14   1     3769.87     3759.47     44.60 o
  -3  14   1      276.84      323.14     13.06 o
  -2  14   1       34.50       21.36      7.79 o
  -1  14   1      451.51      413.60     13.54 o
   0  14   1      189.19      229.57     10.96 o
   1  14   1     3046.97     3175.72     40.59 o
   2  14   1       14.47        5.50      6.06 o
   3  14   1      790.25      786.28     19.89 o
   4  14   1     2788.22     2614.76     35.18 o
   5  14   1      136.89      121.76     12.34 o
   6  14   1     1688.66     1681.63     34.45 o
   7  14   1      283.57      272.85     22.40 o
   8  14   1     1139.17     1039.98     32.64 o
   9  14   1        3.32        6.88     13.67 o
  10  14   1        4.82       -9.91     13.44 o
 -10  15   1      104.37       86.16     21.26 o
  -9  15   1      267.92      260.33     20.74 o
  -8  15   1        1.41      -12.80     23.18 o
  -7  15   1      564.29      587.37     38.82 o
  -6  15   1       18.30       -9.15     13.12 o
  -5  15   1     4548.87     4464.65     57.76 o
  -4  15   1     2310.54     2336.71     33.63 o
  -3  15   1       28.69       36.89      8.35 o
  -2  15   1     3902.84     3636.68     50.73 o
  -1  15   1        1.05       -5.48      6.11 o
   0  15   1       17.04        4.95      6.48 o
   1  15   1        6.21       31.17      7.34 o
   2  15   1      337.75      315.96     12.12 o
   3  15   1      417.03      384.76     15.78 o
   4  15   1     1243.56     1172.82     23.26 o
   5  15   1       63.48       27.51     11.60 o
   6  15   1     1002.61      985.88     27.67 o
   7  15   1      646.27      631.63     31.84 o
   8  15   1      368.40      332.78     24.19 o
   9  15   1      612.16      631.24     27.93 o
  10  15   1       16.73       11.95     14.83 o
 -10  16   1      102.23       95.73     19.85 o
  -9  16   1       20.52       -6.81     14.66 o
  -8  16   1      553.84      583.78     27.84 o
  -7  16   1      392.26      411.72     22.85 o
  -6  16   1       93.88       81.59     19.23 o
  -5  16   1     2376.40     2421.00     39.81 o
  -4  16   1     3606.66     3440.96     43.96 o
  -3  16   1      139.61      168.90     11.76 o
  -2  16   1     2859.77     2951.48     37.91 o
  -1  16   1       20.41       15.49      7.32 o
   0  16   1     1187.75     1162.07     22.70 o
   1  16   1      254.35      220.63     11.59 o
   2  16   1     4497.01     4363.71     49.45 o
   3  16   1      580.66      633.32     26.26 o
   4  16   1     1981.60     1894.05     31.14 o
   5  16   1      224.19      227.62     15.62 o
   6  16   1      404.11      394.46     19.40 o
   7  16   1     1358.23     1395.18     37.85 o
   8  16   1      343.40      318.06     22.13 o
   9  16   1       21.85       56.68     16.42 o
  10  16   1      112.54      113.60     44.18 o
  -9  17   1      240.39      198.67     23.85 o
  -8  17   1       11.42       -3.21     14.12 o
  -7  17   1      201.63      219.02     22.32 o
  -6  17   1        1.35      -11.15     11.15 o
  -5  17   1      133.32      132.28     13.59 o
  -4  17   1      127.11      134.41     12.18 o
  -3  17   1      514.02      600.78     24.69 o
  -2  17   1     1186.19     1195.59     22.00 o
  -1  17   1        0.61       -7.44      7.44 o
   0  17   1        7.18       22.38      9.46 o
   1  17   1       49.02       54.35      9.67 o
   2  17   1      250.54      290.94     13.15 o
   3  17   1      227.41      264.51     25.48 o
   4  17   1     1318.17     1331.61     33.96 o
   5  17   1        7.30       -4.95     11.04 o
   6  17   1      263.26      225.70     17.06 o
   7  17   1       14.51       14.45     13.88 o
   8  17   1       10.32      -16.55     16.55 o
   9  17   1      289.70      323.04     28.54 o
  -9  18   1       35.92       -5.66     15.96 o
  -8  18   1      329.26      373.53     24.13 o
  -7  18   1       76.29       41.46     15.48 o
  -6  18   1        0.35       -8.60     11.71 o
  -5  18   1      300.23      320.39     17.08 o
  -4  18   1     3502.47     3371.83     45.14 o
  -3  18   1      506.28      536.20     18.01 o
  -2  18   1      514.65      614.69     16.43 o
  -1  18   1      507.05      499.35     15.89 o
   0  18   1       32.11       34.65      9.19 o
   1  18   1        8.47       -6.95     13.25 o
   2  18   1      623.11      552.85     16.99 o
   3  18   1      553.18      510.03     19.58 o
   4  18   1     1212.34     1236.73     29.21 o
   5  18   1       51.60       42.99     12.12 o
   6  18   1        6.68      -10.74     10.74 o
   7  18   1       33.92       20.31     15.02 o
   8  18   1       38.81       26.43     24.51 o
   9  18   1       77.59       70.92     17.97 o
  -8  19   1       32.53       49.93     16.78 o
  -7  19   1      260.16      272.38     21.31 o
  -6  19   1       75.51       62.24     13.97 o
  -5  19   1       15.60        4.27     12.83 o
  -4  19   1      375.67      364.88     18.31 o
  -3  19   1        0.15       -1.94      9.34 o
  -2  19   1     4294.20     3982.05     55.21 o
  -1  19   1      300.06      308.41     17.86 o
   0  19   1      146.77      128.73     11.65 o
   1  19   1      552.79      613.67     18.38 o
   2  19   1       95.43       96.29     10.75 o
   3  19   1      450.44      422.62     18.76 o
   4  19   1      208.13      172.78     15.52 o
   5  19   1        2.77        1.08     11.44 o
   6  19   1       24.14       -0.86     12.36 o
   7  19   1       98.85       75.51     17.00 o
   8  19   1      317.76      330.64     24.19 o
  -8  20   1       20.27        9.03     16.68 o
  -7  20   1      131.07      164.51     20.28 o
  -6  20   1      150.94      159.11     17.11 o
  -5  20   1      108.45       83.53     13.62 o
  -4  20   1      962.18      990.06     27.26 o
  -3  20   1       14.42       18.34     10.90 o
  -2  20   1       86.55      114.48     14.12 o
  -1  20   1       22.06        6.49      8.97 o
   0  20   1      528.54      473.29     20.28 o
   1  20   1       14.53       -0.33      9.20 o
   2  20   1      290.00      292.84     14.52 o
   3  20   1      958.10      892.20     26.28 o
   4  20   1       47.76       22.57     16.07 o
   5  20   1       71.72       54.87     12.94 o
   6  20   1       26.63        8.75     13.24 o
   7  20   1      219.07      196.83     21.03 o
   8  20   1      132.57      141.77     20.36 o
  -7  21   1        6.32       -8.19     19.29 o
  -6  21   1       23.26        2.39     16.06 o
  -5  21   1       22.17       26.21     12.62 o
  -4  21   1       25.03       20.96     11.89 o
  -3  21   1      247.74      198.18     14.33 o
  -2  21   1       41.18       43.82     12.54 o
  -1  21   1       27.90       20.71      9.74 o
   0  21   1        0.05       12.13     10.08 o
   1  21   1      308.40      371.21     16.00 o
   2  21   1      114.84      114.53     14.49 o
   3  21   1       25.01       27.58     12.56 o
   4  21   1       39.96       45.86     12.96 o
   5  21   1       25.03        3.53     11.90 o
   6  21   1       35.41        2.49     13.67 o
   7  21   1        9.32       14.37     16.72 o
  -7  22   1       52.49       58.48     22.95 o
  -6  22   1       12.73       10.54     19.12 o
  -5  22   1       30.71       10.25     14.23 o
  -4  22   1      322.60      329.76     21.65 o
  -3  22   1      700.58      574.48     25.37 o
  -2  22   1       36.38       24.87     12.59 o
  -1  22   1      998.72      891.17     31.51 o
   0  22   1        4.59       -2.29     10.54 o
   1  22   1      499.67      397.84     17.04 o
   2  22   1      193.44      194.27     16.03 o
   3  22   1      332.82      313.62     20.41 o
   4  22   1      274.55      278.80     18.35 o
   5  22   1      350.35      387.78     20.73 o
   6  22   1      159.31      248.10     20.78 o
   7  22   1       13.53       35.31     18.61 o
  -6  23   1        7.20       -3.15     16.64 o
  -5  23   1      171.12      156.09     19.19 o
  -4  23   1        1.15       19.88     14.29 o
  -3  23   1      428.11      441.48     23.37 o
  -2  23   1        1.68       11.46     12.35 o
  -1  23   1      472.57      495.52     21.85 o
   0  23   1        0.48      -12.61     12.61 o
   1  23   1     1401.07     1350.70     32.26 o
   2  23   1       25.22       37.51     13.02 o
   3  23   1      343.10      328.18     25.10 o
   4  23   1       49.54       61.40     14.32 o
   5  23   1       78.61       48.75     15.06 o
   6  23   1      137.94      158.31     22.98 o
  -6  24   1      151.01      151.48     22.44 o
  -5  24   1       53.75       54.28     16.86 o
  -4  24   1       49.38       50.06     17.19 o
  -3  24   1       12.75       -0.37     18.55 o
  -2  24   1       22.21       36.55     13.81 o
  -1  24   1      235.80      247.99     17.89 o
   0  24   1        1.25       -2.12     13.68 o
   1  24   1      453.05      397.80     20.33 o
   2  24   1      159.38      194.88     21.82 o
   3  24   1       11.34       23.51     14.88 o
   4  24   1       70.30       70.34     17.45 o
   5  24   1       13.91       -8.84     17.57 o
   6  24   1       72.32       67.58     28.24 o
  -5  25   1       60.66       96.42     19.29 o
  -4  25   1       63.61      121.13     19.25 o
  -3  25   1      155.34      180.00     20.44 o
  -2  25   1      285.76      309.88     27.38 o
  -1  25   1       24.99       22.19     15.98 o
   0  25   1       62.21       50.57     15.84 o
   1  25   1      336.23      313.82     23.60 o
   2  25   1       70.85       82.78     17.12 o
   3  25   1      146.56      202.69     20.45 o
   4  25   1      322.69      358.06     24.32 o
   5  25   1       43.97       33.26     17.50 o
  -4  26   1       32.84       41.38     17.12 o
  -3  26   1        9.62       -6.07     15.96 o
  -2  26   1      394.69      322.13     23.52 o
  -1  26   1       15.49        8.53     17.35 o
   0  26   1      121.96      139.07     19.73 o
   1  26   1       38.33       58.50     18.71 o
   2  26   1      572.20      691.81     35.56 o
   3  26   1       24.99       34.55     17.21 o
   4  26   1      125.90      143.26     23.09 o
  -2  27   1       78.26       64.94     22.49 o
  -1  27   1        3.56       15.95     17.68 o
   0  27   1     1218.60     1295.44     38.34 o
   1  27   1        0.01        9.97     20.15 o
   2  27   1        9.68        0.33     20.85 o
 -12   0   2        7.18        8.59     26.45 o
 -11   0   2      972.29     1054.75     36.92 o
 -10   0   2      140.70      161.69     21.00 o
  -9   0   2        4.15       -7.70     11.08 o
  -8   0   2      232.43      214.25     12.36 o
  -7   0   2       43.18       38.51      7.26 o
  -6   0   2     6424.07     6305.78     89.46 o
  -5   0   2      441.83      436.98     14.57 o
  -4   0   2     2011.92     1957.04     32.06 o
  -3   0   2      435.25      484.35      9.87 o
  -2   0   2   140926.48   148438.98   1583.69 o
  -1   0   2     1290.01     1429.79     17.65 o
   0   0   2     1924.19     1353.95     45.74 o
   1   0   2      388.18      336.66     11.28 o
   2   0   2    12249.59    13343.30    133.88 o
   3   0   2     2932.87     3431.92     48.80 o
   4   0   2      490.26      459.51     10.97 o
   5   0   2     6024.07     5948.84    102.78 o
   6   0   2      231.14      225.45     30.50 o
   7   0   2      583.05      572.06     36.47 o
   8   0   2     1766.44     1727.88     85.20 o
   9   0   2       28.25       49.73     11.47 o
  10   0   2      189.73      257.01     48.04 o
  11   0   2      592.17      540.66     65.22 o
  12   0   2       36.54       37.87     44.18 o
 -12   1   2       36.50       21.50     13.47 o
 -11   1   2       94.34       96.61     14.24 o
 -10   1   2        5.38        3.94      9.66 o
  -9   1   2      125.23      146.03     14.43 o
  -8   1   2      148.21      160.65      7.99 o
  -7   1   2       82.68       84.09      8.17 o
  -6   1   2      102.41      142.62      7.61 o
  -5   1   2       13.71       -3.76      3.76 o
  -4   1   2     1607.31     1583.93     19.44 o
  -3   1   2     7211.27     7306.40     63.24 o
  -2   1   2        9.81       37.97      3.83 o
  -1   1   2       72.52       48.05      2.16 o
   0   1   2     9446.89     8193.49    169.64 o
   1   1   2     1083.07     1055.24     14.84 o
   2   1   2    79771.35    87262.05    766.04 o
   3   1   2     4104.62     4208.85     41.58 o
   4   1   2       53.77       37.65      4.62 o
   5   1   2     3046.10     2772.55     39.09 o
   6   1   2       31.20       36.45     10.58 o
   7   1   2       82.56       94.97      9.67 o
   8   1   2      145.35      142.38     16.71 o
   9   1   2      233.60      230.23     23.50 o
  10   1   2      346.09      341.10     21.21 o
  11   1   2      312.58      353.87     23.59 o
  12   1   2        3.05       17.13     28.40 o
 -12   2   2        0.25        6.10     13.70 o
 -11   2   2       40.17       49.16     19.54 o
 -10   2   2       19.08       -0.79      8.76 o
  -9   2   2      189.05      185.55     12.29 o
  -8   2   2     1491.87     1465.99     22.16 o
  -7   2   2      101.44      109.98      7.31 o
  -6   2   2      586.59      649.31     12.62 o
  -5   2   2      921.79      986.64     15.08 o
  -4   2   2     1126.97     1099.29     13.14 o
  -3   2   2    14665.57    14760.17    115.14 o
  -2   2   2      697.91      603.48      7.53 o
  -1   2   2     5817.03     5466.79     36.04 o
   0   2   2     3647.42     4085.93     30.48 o
   1   2   2    22083.35    22506.11    154.90 o
   2   2   2      259.08      294.27      4.73 o
   3   2   2      516.79      404.36      6.30 o
   4   2   2     8172.27     9343.23    108.14 o
   5   2   2       23.90       23.91      5.56 o
   6   2   2      724.46      791.98     18.54 o
   7   2   2        7.94        6.14     11.49 o
   8   2   2      245.07      249.25     13.16 o
   9   2   2     1190.65     1200.91     37.52 o
  10   2   2       68.89       75.27     15.32 o
  11   2   2        4.94       10.10     14.52 o
  12   2   2       58.86       40.32     29.35 o
 -12   3   2      389.35      418.30     34.36 o
 -11   3   2       86.92      105.14     15.66 o
 -10   3   2       47.28       65.79     13.61 o
  -9   3   2     1077.75     1134.32     25.72 o
  -8   3   2        0.97       -6.56      6.56 o
  -7   3   2     1608.97     1595.10     22.71 o
  -6   3   2      320.97      305.57     11.11 o
  -5   3   2      479.11      507.31      9.86 o
  -4   3   2     5972.77     6263.89     57.04 o
  -3   3   2      689.94      681.11      9.41 o
  -2   3   2      185.02      192.07      5.43 o
  -1   3   2    10057.43    10760.59     69.13 o
   0   3   2      437.28      375.48      7.01 o
   1   3   2     8460.81     8951.41     67.03 o
   2   3   2    13861.83    14082.45    103.73 o
   3   3   2      177.10      161.57      5.31 o
   4   3   2     6538.25     7612.27     80.14 o
   5   3   2     1619.98     1813.35     30.43 o
   6   3   2     2071.48     2132.47     41.10 o
   7   3   2      269.65      263.22     13.47 o
   8   3   2     1599.57     1489.22     31.35 o
   9   3   2     3050.56     3179.86     70.51 o
  10   3   2       94.61      107.35     18.91 o
  11   3   2       68.78       90.34     18.04 o
  12   3   2       15.31      -10.64     16.22 o
 -12   4   2       29.51       50.52     16.59 o
 -11   4   2       64.97       87.08     15.65 o
 -10   4   2        0.06       41.10     15.56 o
  -9   4   2     4976.43     5143.39     80.24 o
  -8   4   2      105.09       93.32      7.77 o
  -7   4   2        7.20        0.72      5.11 o
  -6   4   2       84.10      123.22      5.84 o
  -5   4   2     2887.70     3222.78     31.39 o
  -4   4   2     4779.64     5042.66     51.14 o
  -3   4   2      563.30      483.07      8.14 o
  -2   4   2      393.81      338.16      5.91 o
  -1   4   2    10782.52    10645.30     75.05 o
   0   4   2      112.82       63.03      4.29 o
   1   4   2     4593.84     4452.19     37.63 o
   2   4   2     5973.02     5682.57     47.78 o
   3   4   2      303.17      270.39      6.71 o
   4   4   2     6278.28     7313.28     70.59 o
   5   4   2     4081.73     4410.61     83.00 o
   6   4   2      134.64      192.56     12.85 o
   7   4   2        6.42       -6.91      7.34 o
   8   4   2      608.12      550.59     26.20 o
   9   4   2      843.15      889.50     33.23 o
  10   4   2       76.74       59.15     16.05 o
  11   4   2      348.41      421.09     38.60 o
  12   4   2        8.12       -4.38     20.12 o
 -12   5   2      152.56      158.09     20.03 o
 -11   5   2        1.01       13.56     14.76 o
 -10   5   2      608.09      554.10     25.40 o
  -9   5   2     1243.23     1394.32     37.71 o
  -8   5   2       94.20       99.53     10.56 o
  -7   5   2     1725.93     1689.71     23.41 o
  -6   5   2      166.54      168.15      7.55 o
  -5   5   2       18.22       14.20      3.72 o
  -4   5   2     2375.16     2440.78     28.98 o
  -3   5   2      103.24       84.38      5.23 o
  -2   5   2      747.60      739.41      9.93 o
  -1   5   2    16305.49    17629.37    146.44 o
   0   5   2      205.13      245.76      6.14 o
   1   5   2     1624.09     1680.26     17.36 o
   2   5   2      522.58      408.75      8.17 o
   3   5   2        1.05        3.92      3.76 o
   4   5   2     1258.78     1051.34     27.74 o
   5   5   2     1642.84     1879.62     22.13 o
   6   5   2     6103.44     6458.14     84.32 o
   7   5   2      351.84      374.16     16.90 o
   8   5   2       23.96       22.84     20.43 o
   9   5   2      595.16      535.09     27.71 o
  10   5   2      103.30       94.11     17.76 o
  11   5   2        3.54       17.95     36.68 o
  12   5   2       39.38       14.26     17.75 o
 -11   6   2        3.25      -13.98     13.98 o
 -10   6   2       69.80       78.53     15.66 o
  -9   6   2      104.66      112.71     13.19 o
  -8   6   2      579.80      582.15     16.06 o
  -7   6   2        7.94       15.89      8.23 o
  -6   6   2     1026.82     1044.72     27.50 o
  -5   6   2     1816.97     1796.54     24.42 o
  -4   6   2     1117.30     1202.20     21.30 o
  -3   6   2     9189.38     9154.14     79.69 o
  -2   6   2       25.06       29.55      3.71 o
  -1   6   2     1836.48     1640.70     18.84 o
   0   6   2      241.50      246.50      8.52 o
   1   6   2       86.30       78.18      5.01 o
   2   6   2     1643.76     1687.67     19.94 o
   3   6   2        5.96        2.94      3.12 o
   4   6   2     2087.45     2717.54     31.83 o
   5   6   2     1811.54     1663.92     25.08 o
   6   6   2     1285.75     1370.55     20.88 o
   7   6   2      164.16      183.56     12.89 o
   8   6   2      368.19      358.61     22.97 o
   9   6   2        9.35       18.81     20.52 o
  10   6   2       24.37       16.08     15.87 o
  11   6   2        2.50       12.25     16.78 o
 -11   7   2       90.61       76.85     17.33 o
 -10   7   2     1205.95     1189.40     27.47 o
  -9   7   2      290.20      265.67     28.87 o
  -8   7   2      206.19      206.03     16.60 o
  -7   7   2       22.55       16.88      7.37 o
  -6   7   2     1008.07     1024.55     20.45 o
  -5   7   2     8463.76     8973.66     88.18 o
  -4   7   2     9802.22    10611.98    102.89 o
  -3   7   2      287.20      374.83      7.95 o
  -2   7   2        5.18        9.81      4.13 o
  -1   7   2    19803.92    19922.66    179.97 o
   0   7   2      687.40      679.85     13.87 o
   1   7   2      121.44      166.75      6.75 o
   2   7   2     4303.64     4425.08     46.42 o
   3   7   2     1716.27     1635.45     22.48 o
   4   7   2     1158.77     1391.27     20.72 o
   5   7   2      119.84       75.10      6.52 o
   6   7   2     2476.94     2396.38     30.47 o
   7   7   2     1785.34     1812.85     28.60 o
   8   7   2      308.11      280.96     14.54 o
   9   7   2      147.51      124.94     18.96 o
  10   7   2      205.40      182.23     21.52 o
  11   7   2      106.69      111.66     21.05 o
 -11   8   2      112.02      123.99     18.29 o
 -10   8   2      474.50      475.51     19.20 o
  -9   8   2       98.75       97.15     19.74 o
  -8   8   2       48.24       40.45      9.92 o
  -7   8   2      419.94      436.05     15.51 o
  -6   8   2       50.53       46.88      6.70 o
  -5   8   2       25.98       20.43      6.36 o
  -4   8   2     6775.53     7239.73     76.15 o
  -3   8   2      488.75      480.47     13.73 o
  -2   8   2       54.33       39.33      4.90 o
  -1   8   2      863.61      998.14     14.21 o
   0   8   2     6514.35     6335.01     69.72 o
   1   8   2     6073.10     5872.65     59.65 o
   2   8   2     2821.87     2884.25     37.62 o
   3   8   2     4602.56     4764.09     70.36 o
   4   8   2      812.25     1060.13     15.27 o
   5   8   2      225.66      306.90     11.11 o
   6   8   2     1924.23     1962.11     30.67 o
   7   8   2      871.89      860.03     19.38 o
   8   8   2      246.30      227.22     14.68 o
   9   8   2     1338.56     1099.88     39.21 o
  10   8   2       78.68       69.20     18.53 o
  11   8   2       10.12       27.86     18.55 o
 -11   9   2        0.09      -17.94     17.94 o
 -10   9   2      743.99      785.55     35.67 o
  -9   9   2      479.88      498.63     19.02 o
  -8   9   2       19.76       -0.49      9.64 o
  -7   9   2      550.13      466.46     19.00 o
  -6   9   2      768.35      812.39     17.92 o
  -5   9   2     1785.53     1813.40     26.97 o
  -4   9   2     5183.64     5387.64     79.86 o
  -3   9   2        7.75       20.16      5.22 o
  -2   9   2     2919.70     2927.14     32.00 o
  -1   9   2       13.37       21.92      4.17 o
   0   9   2     1060.90     1340.50     19.76 o
   1   9   2      588.74      639.04     14.99 o
   2   9   2     3401.85     3374.81     58.87 o
   3   9   2     2229.35     2308.07     38.59 o
   4   9   2       99.29      172.15      7.42 o
   5   9   2     1095.19     1077.79     22.76 o
   6   9   2     1571.23     1515.09     24.44 o
   7   9   2      174.74      173.47     10.53 o
   8   9   2        1.59       -9.62      9.62 o
   9   9   2       43.21        5.34     10.10 o
  10   9   2       91.34       87.43     19.34 o
  11   9   2      244.67      279.00     26.73 o
 -11  10   2        9.27      -19.53     19.53 o
 -10  10   2        5.15      -12.08     12.08 o
  -9  10   2       50.68       12.67     10.55 o
  -8  10   2        0.24       -0.37      8.89 o
  -7  10   2        1.64       -9.47      9.47 o
  -6  10   2     1130.63     1101.29     23.91 o
  -5  10   2      556.35      503.05     14.98 o
  -4  10   2     3685.31     3845.20     46.11 o
  -3  10   2      293.91      308.96     10.33 o
  -2  10   2     8167.74     8735.10     79.55 o
  -1  10   2     7674.97     8223.88     74.93 o
   0  10   2     5098.97     5477.33     57.02 o
   1  10   2      358.57      468.06     13.96 o
   2  10   2      387.95      387.39     17.35 o
   3  10   2       17.65       31.97      7.47 o
   4  10   2     3889.39     4037.37     74.69 o
   5  10   2      278.37      271.95     11.27 o
   6  10   2        0.33       -5.06      6.40 o
   7  10   2      125.96      129.30     12.77 o
   8  10   2      640.28      674.08     23.68 o
   9  10   2      503.71      499.94     21.90 o
  10  10   2       12.07        5.87     11.06 o
  11  10   2      155.89      106.15     22.52 o
 -11  11   2       66.00       83.76     15.18 o
 -10  11   2        5.50        6.96     12.85 o
  -9  11   2       49.50       19.43     12.72 o
  -8  11   2      724.83      680.22     20.84 o
  -7  11   2       59.17       62.36     11.90 o
  -6  11   2      921.39      887.85     19.01 o
  -5  11   2     1321.09     1302.13     19.40 o
  -4  11   2     2324.38     2288.89     29.80 o
  -3  11   2      326.75      358.91     11.72 o
  -2  11   2      226.62      328.51     18.59 o
  -1  11   2       70.48       60.20     15.73 o
   0  11   2    15113.71    16465.22    152.62 o
   1  11   2      384.35      324.46     15.37 o
   2  11   2     5822.01     5990.76     79.32 o
   3  11   2      181.06      158.00     11.23 o
   4  11   2      257.58      272.12     14.90 o
   5  11   2      202.72      211.21     11.83 o
   6  11   2      466.70      440.07     18.88 o
   7  11   2     3296.36     3117.48     65.63 o
   8  11   2       33.19       42.32     12.43 o
   9  11   2       11.36       11.11     12.73 o
  10  11   2      220.73      209.94     18.12 o
  11  11   2      115.80      134.57     27.74 o
 -11  12   2      132.05      141.92     17.70 o
 -10  12   2       98.51      103.83     17.46 o
  -9  12   2      103.74      102.75     15.34 o
  -8  12   2      149.66      126.20     15.46 o
  -7  12   2     1985.24     1959.29     50.80 o
  -6  12   2     4484.47     4562.08     61.70 o
  -5  12   2      260.92      260.64     11.61 o
  -4  12   2      310.70      260.17     10.73 o
  -3  12   2      486.87      514.30     16.16 o
  -2  12   2     5281.98     4943.13     50.89 o
  -1  12   2       18.62       32.06      6.35 o
   0  12   2     1584.55     2249.76     58.96 o
   1  12   2      293.93      293.13     10.96 o
   2  12   2      548.24      376.33     12.62 o
   3  12   2      877.39      860.44     21.73 o
   4  12   2     2630.32     2753.39     37.44 o
   5  12   2     2303.85     2356.58     38.99 o
   6  12   2      257.29      258.27     16.20 o
   7  12   2      248.33      283.14     19.62 o
   8  12   2       16.10       16.80     13.07 o
   9  12   2     1113.12     1078.07     35.46 o
  10  12   2        6.43        7.37     13.04 o
  11  12   2        0.90      -10.21     22.74 o
 -10  13   2       34.84       40.56     15.49 o
  -9  13   2       68.83       55.10     14.93 o
  -8  13   2        3.58       -2.39     13.16 o
  -7  13   2      673.36      642.14     25.62 o
  -6  13   2     6248.90     6266.69     79.11 o
  -5  13   2      298.19      277.69     15.20 o
  -4  13   2       42.29       39.25      7.89 o
  -3  13   2      179.56      179.32     10.89 o
  -2  13   2       89.97      106.66     10.68 o
  -1  13   2     2269.93     2392.84     32.28 o
   0  13   2        0.68        7.11      7.29 o
   1  13   2     1016.37     1029.91     22.10 o
   2  13   2      139.84      182.13      9.74 o
   3  13   2     2046.19     2116.91     35.64 o
   4  13   2       14.94       22.62      8.51 o
   5  13   2      280.44      287.51     13.21 o
   6  13   2     1298.38     1216.18     31.93 o
   7  13   2       70.28       49.55     17.33 o
   8  13   2       71.85       77.23     16.06 o
   9  13   2       30.30       15.20     15.09 o
  10  13   2        0.13        1.19     12.92 o
 -10  14   2       50.26       63.22     16.07 o
  -9  14   2      435.39      334.56     21.78 o
  -8  14   2       19.34       46.57     14.43 o
  -7  14   2       25.78       46.48     13.92 o
  -6  14   2     3179.80     3183.69     52.31 o
  -5  14   2      902.04      935.81     23.78 o
  -4  14   2       34.50       22.58      8.84 o
  -3  14   2      313.80      339.43     12.46 o
  -2  14   2     1462.84     1365.47     27.16 o
  -1  14   2       61.28       63.78      7.07 o
   0  14   2      275.06      272.19     15.09 o
   1  14   2     8983.64     9163.92     93.13 o
   2  14   2      204.52      208.50     10.14 o
   3  14   2      591.45      622.50     18.30 o
   4  14   2     1200.47     1115.19     24.07 o
   5  14   2      161.56      133.63     14.14 o
   6  14   2       60.27       64.25     13.87 o
   7  14   2        0.76        6.48     14.19 o
   8  14   2        2.65       -2.77     14.36 o
   9  14   2       22.45        4.88     13.80 o
  10  14   2       81.45      102.01     16.86 o
 -10  15   2      119.58      103.41     17.67 o
  -9  15   2        3.12      -12.75     14.18 o
  -8  15   2      443.44      431.85     24.85 o
  -7  15   2      840.12      762.12     28.84 o
  -6  15   2      202.59      227.53     16.79 o
  -5  15   2       93.51       96.80     13.17 o
  -4  15   2      108.88      114.13     10.51 o
  -3  15   2       46.06       37.41      8.33 o
  -2  15   2      541.14      522.45     17.62 o
  -1  15   2      122.89      113.07      9.01 o
   0  15   2       55.17       81.59      9.12 o
   1  15   2      163.01      143.60     11.64 o
   2  15   2       47.02       26.41      7.76 o
   3  15   2     1037.03     1030.14     23.99 o
   4  15   2      138.05      151.68     11.64 o
   5  15   2        0.14      -10.70     10.70 o
   6  15   2       77.68       52.86     13.30 o
   7  15   2       45.24       29.64     22.27 o
   8  15   2       46.83       45.06     14.98 o
   9  15   2       36.74       34.60     14.99 o
  10  15   2       25.10       35.06     15.65 o
  -9  16   2       11.82       11.61     14.80 o
  -8  16   2       20.33       30.51     14.94 o
  -7  16   2      189.56      169.75     17.78 o
  -6  16   2      174.14      178.92     15.21 o
  -5  16   2     1179.08     1137.10     27.03 o
  -4  16   2      130.03      136.45     15.14 o
  -3  16   2      360.01      322.97     17.83 o
  -2  16   2       54.79       82.14     11.12 o
  -1  16   2     1630.72     1610.25     25.29 o
   0  16   2       76.70       80.46      9.05 o
   1  16   2      552.29      450.83     14.36 o
   2  16   2       63.29       83.41      9.22 o
   3  16   2     1107.29     1118.31     26.56 o
   4  16   2       55.63       62.60     11.27 o
   5  16   2     2760.33     2760.47     43.56 o
   6  16   2      135.72      115.71     14.53 o
   7  16   2      196.94      204.67     19.55 o
   8  16   2      237.22      232.87     28.95 o
   9  16   2        8.62       -2.77     18.27 o
  -9  17   2        1.28       -1.78     14.95 o
  -8  17   2     1242.51     1354.86     38.91 o
  -7  17   2       16.83       24.63     14.19 o
  -6  17   2       27.11       15.82     12.61 o
  -5  17   2      718.23      679.61     22.06 o
  -4  17   2      122.39      118.66     11.59 o
  -3  17   2      174.34      203.72     21.39 o
  -2  17   2      132.68      118.88     12.47 o
  -1  17   2     1085.43      998.83     20.34 o
   0  17   2        0.43       -3.76      7.61 o
   1  17   2      490.13      491.61     15.64 o
   2  17   2      166.71      163.74     11.24 o
   3  17   2      371.15      388.55     17.65 o
   4  17   2     1119.42     1163.21     25.41 o
   5  17   2     1132.21     1127.98     29.25 o
   6  17   2        4.36       -1.28     10.99 o
   7  17   2      147.55      146.63     17.84 o
   8  17   2       12.91        9.23     14.59 o
   9  17   2       27.13       43.12     16.86 o
  -9  18   2       63.81       51.70     28.29 o
  -8  18   2        1.55      -13.87     14.42 o
  -7  18   2      581.88      588.30     27.31 o
  -6  18   2      232.63      259.11     17.91 o
  -5  18   2      893.44      860.16     24.69 o
  -4  18   2        0.44        4.31     12.97 o
  -3  18   2       13.73       26.77      9.37 o
  -2  18   2      188.73      187.13     13.81 o
  -1  18   2      392.49      386.54     14.71 o
   0  18   2       75.05       88.32     10.36 o
   1  18   2     3497.89     3264.40     46.66 o
   2  18   2      275.35      275.90     13.23 o
   3  18   2      148.46      172.36     14.21 o
   4  18   2     1795.09     1704.23     34.20 o
   5  18   2      106.72       93.07     13.35 o
   6  18   2       13.80       35.83     12.43 o
   7  18   2        1.30      -11.22     13.82 o
   8  18   2        0.01      -14.24     14.24 o
   9  18   2       52.71       46.35     17.83 o
  -8  19   2        1.06      -11.51     15.03 o
  -7  19   2      336.23      327.26     22.51 o
  -6  19   2        9.44        1.42     12.17 o
  -5  19   2       62.35       70.84     13.08 o
  -4  19   2       17.95       20.59     11.63 o
  -3  19   2      218.84      212.46     14.07 o
  -2  19   2     2246.97     2199.83     38.83 o
  -1  19   2      188.54      205.70     12.12 o
   0  19   2      219.35      212.62     13.34 o
   1  19   2     1119.10     1043.17     23.25 o
   2  19   2        6.10       -7.32      8.70 o
   3  19   2      203.63      182.08     15.13 o
   4  19   2     3135.37     3108.24     52.69 o
   5  19   2       38.90       47.60     12.81 o
   6  19   2        0.06      -11.95     11.95 o
   7  19   2       16.84        9.47     14.73 o
   8  19   2       31.58       24.53     16.79 o
  -8  20   2       93.88      107.17     26.14 o
  -7  20   2      275.88      301.13     34.20 o
  -6  20   2      344.10      265.96     31.12 o
  -5  20   2        0.55       -2.37     11.19 o
  -4  20   2       34.51       28.66     20.91 o
  -3  20   2      268.62      273.09     14.67 o
  -2  20   2     2848.08     2910.56     46.65 o
  -1  20   2       19.87       16.42      9.39 o
   0  20   2      802.82      726.16     21.65 o
   1  20   2       34.65       36.03      9.96 o
   2  20   2      631.40      627.15     19.17 o
   3  20   2        1.98      -11.18     11.18 o
   4  20   2      988.94     1020.81     28.36 o
   5  20   2       13.21       -7.77     11.42 o
   6  20   2       79.22       59.50     15.45 o
   7  20   2        7.86       -2.93     16.89 o
   8  20   2      178.04      211.86     22.16 o
  -7  21   2       12.28       16.67     19.93 o
  -6  21   2       20.25       44.48     17.72 o
  -5  21   2       24.43       25.44     14.15 o
  -4  21   2       85.95      139.81     19.84 o
  -3  21   2        0.94      -11.80     11.80 o
  -2  21   2      287.21      338.76     21.10 o
  -1  21   2        6.63        3.46     11.36 o
   0  21   2      419.88      431.32     17.79 o
   1  21   2      118.08      122.15     12.13 o
   2  21   2     1175.79     1154.02     25.42 o
   3  21   2       61.17       47.45     12.88 o
   4  21   2      110.12      101.54     14.37 o
   5  21   2        6.38      -10.16     11.50 o
   6  21   2        3.76      -13.19     13.19 o
   7  21   2      454.61      524.42     34.51 o
  -7  22   2        0.01      -20.08     20.08 o
  -6  22   2      423.74      468.82     28.98 o
  -5  22   2       10.38       11.15     15.02 o
  -4  22   2      143.05      134.05     21.38 o
  -3  22   2        8.81        4.69     13.32 o
  -2  22   2        1.80      -14.47     14.47 o
  -1  22   2        9.46        0.92     16.22 o
   0  22   2      876.61      897.13     26.42 o
   1  22   2        2.79       -8.41      9.84 o
   2  22   2      107.28      115.05     14.45 o
   3  22   2      154.97      157.80     17.75 o
   4  22   2        7.34      -11.50     12.42 o
   5  22   2       65.00       80.26     14.60 o
   6  22   2        4.39        7.97     14.55 o
   7  22   2      220.63      274.68     24.93 o
  -6  23   2       24.69       34.62     19.10 o
  -5  23   2        1.86      -13.07     15.25 o
  -4  23   2      134.58      132.01     17.78 o
  -3  23   2       70.37       54.52     15.99 o
  -2  23   2        1.23      -11.43     11.43 o
  -1  23   2      145.81      145.53     15.58 o
   0  23   2      430.94      403.86     31.24 o
   1  23   2        6.10        0.84     10.63 o
   2  23   2       10.94        1.84     12.00 o
   3  23   2       24.16       14.83     15.37 o
   4  23   2      320.72      305.11     19.47 o
   5  23   2      180.34      174.95     17.54 o
   6  23   2       59.09       67.51     16.93 o
  -6  24   2      106.17      184.43     45.93 o
  -5  24   2      128.55      113.15     18.99 o
  -4  24   2       21.59       17.64     16.09 o
  -3  24   2      135.17      109.34     17.58 o
  -2  24   2      533.02      518.58     24.23 o
  -1  24   2        8.72       -9.43     12.33 o
   0  24   2        8.90        2.28     14.13 o
   1  24   2      181.35      151.73     19.33 o
   2  24   2        4.90       -5.67     12.63 o
   3  24   2       14.62       29.10     15.03 o
   4  24   2      428.50      448.55     22.62 o
   5  24   2       12.82       -6.08     13.88 o
  -5  25   2      274.96      301.08     23.93 o
  -4  25   2      171.58      183.24     20.68 o
  -3  25   2       24.71       31.34     16.79 o
  -2  25   2       53.01       80.38     17.79 o
  -1  25   2        6.59        0.99     13.83 o
   0  25   2        0.04      -14.34     14.34 o
   1  25   2        7.82        6.83     16.10 o
   2  25   2       24.97       22.31     21.66 o
   3  25   2       71.31       63.63     16.86 o
   4  25   2        0.97       -7.37     15.61 o
   5  25   2       29.46       25.97     17.56 o
  -4  26   2        1.49      -27.59     27.59 o
  -3  26   2      144.91      134.52     20.07 o
  -2  26   2       29.23       13.18     18.28 o
  -1  26   2      217.85      232.36     22.78 o
   0  26   2       14.66       -0.83     16.21 o
   1  26   2      411.47      464.37     27.33 o
   2  26   2       34.77       14.00     20.66 o
   3  26   2       32.16       14.99     16.74 o
  -2  27   2        0.11      -32.00     32.00 o
  -1  27   2      345.09      387.76     27.01 o
   0  27   2        8.58        1.63     17.23 o
   1  27   2       15.34       58.51     21.86 o
   2  27   2        0.68       53.92     22.67 o
 -12   1   3      213.58      271.59     20.09 o
 -11   1   3       54.41       65.02     11.77 o
 -10   1   3      360.10      356.10     16.10 o
  -9   1   3      589.10      626.31     18.57 o
  -8   1   3      514.32      518.98     13.80 o
  -7   1   3       54.41       53.51      6.33 o
  -6   1   3     2929.53     2956.41     30.88 o
  -5   1   3     3112.54     3491.37     33.78 o
  -4   1   3      270.93      259.13      7.03 o
  -3   1   3     1759.94     1827.92     20.24 o
  -2   1   3      395.74      347.86     10.16 o
  -1   1   3     5795.71     6730.09     54.47 o
   0   1   3       66.08       64.16      4.70 o
   1   1   3     2128.26     2318.44     22.37 o
   2   1   3    15936.88    17160.67    141.85 o
   3   1   3    11209.69    11355.74     96.11 o
   4   1   3      224.32      267.99      7.12 o
   5   1   3     1670.43     1671.17     20.82 o
   6   1   3      383.56      415.68      9.66 o
   7   1   3       52.96       51.22     10.84 o
   8   1   3     3858.57     3759.86     55.40 o
   9   1   3       14.15       14.39     11.77 o
  10   1   3       36.68       55.51     13.50 o
  11   1   3       12.22       17.69     14.03 o
  12   1   3        0.03      -23.92     23.92 o
 -12   2   3      237.16      263.20     21.85 o
 -11   2   3      188.16      160.89     14.74 o
 -10   2   3        7.03       -2.78      9.13 o
  -9   2   3      355.79      346.70     15.12 o
  -8   2   3     1793.23     1880.85     26.77 o
  -7   2   3     2463.05     2650.39     29.65 o
  -6   2   3      998.72      950.47     14.99 o
  -5   2   3     3490.54     3899.25     37.01 o
  -4   2   3     3270.49     3410.62     42.14 o
  -3   2   3    21041.23    21979.29    168.97 o
  -2   2   3      197.82      204.90      7.54 o
  -1   2   3    10843.29    11380.93     84.45 o
   0   2   3       47.16       54.31      3.79 o
   1   2   3    13332.80    14098.80    103.46 o
   2   2   3       82.38       58.09      3.67 o
   3   2   3      118.02       89.89      4.67 o
   4   2   3      163.45      177.39      7.44 o
   5   2   3      143.76      135.84     11.50 o
   6   2   3     1832.08     1736.41     30.45 o
   7   2   3      409.29      458.52     16.88 o
   8   2   3      740.93      665.57     20.87 o
   9   2   3      282.26      327.79     34.14 o
  10   2   3      277.94      300.86     46.12 o
  11   2   3      420.55      402.57     25.68 o
  12   2   3       30.77       48.12     29.74 o
 -12   3   3        5.09       10.11     16.15 o
 -11   3   3       12.72       11.73     14.47 o
 -10   3   3      128.71      150.93     12.44 o
  -9   3   3      550.58      580.45     22.19 o
  -8   3   3       15.05        5.99      6.65 o
  -7   3   3      285.24      340.48     12.31 o
  -6   3   3      500.04      550.42     12.28 o
  -5   3   3     8340.42     9553.00     78.75 o
  -4   3   3     4412.09     4456.74     42.74 o
  -3   3   3     3721.41     3605.31     30.69 o
  -2   3   3     6171.80     6387.69     46.96 o
  -1   3   3        6.37        0.05      2.22 o
   0   3   3      244.44      239.25      7.09 o
   1   3   3     2979.18     3169.19     26.65 o
   2   3   3     5172.70     5537.08     44.12 o
   3   3   3     1832.75     1773.70     19.77 o
   4   3   3      206.78      195.21      6.40 o
   5   3   3     1079.19     1185.44     21.43 o
   6   3   3     1091.86     1007.25     22.94 o
   7   3   3     1126.51     1086.16     24.83 o
   8   3   3     4084.67     3932.43     72.34 o
   9   3   3      271.21      257.36     25.12 o
  10   3   3       59.86       52.49     15.66 o
  11   3   3        9.52       13.30     15.15 o
  12   3   3      155.58      133.27     20.17 o
 -12   4   3      102.79      116.19     27.63 o
 -11   4   3      107.05      117.31     13.10 o
 -10   4   3     1144.45     1233.22     28.16 o
  -9   4   3      531.89      594.71     19.31 o
  -8   4   3      369.21      357.87     12.30 o
  -7   4   3     2200.01     2307.30     27.35 o
  -6   4   3     1105.89     1163.56     17.92 o
  -5   4   3      269.17      365.63     12.61 o
  -4   4   3      258.23      325.95      9.29 o
  -3   4   3     3324.41     3201.70     29.97 o
  -2   4   3       22.57       20.57      3.09 o
  -1   4   3      467.00      487.15      7.66 o
   0   4   3     5898.69     6454.72     61.74 o
   1   4   3     2560.39     2457.91     23.61 o
   2   4   3     1182.11     1216.94     14.27 o
   3   4   3     2607.57     2594.37     24.85 o
   4   4   3      173.20      196.43      8.21 o
   5   4   3     8648.94     8745.82     77.53 o
   6   4   3     3977.55     3889.81     42.84 o
   7   4   3      382.02      370.41     16.26 o
   8   4   3     2124.45     1978.92     47.84 o
   9   4   3       81.95       85.36     15.65 o
  10   4   3        1.26        4.37     16.24 o
  11   4   3      594.78      655.80     32.40 o
  12   4   3        1.59        3.41     16.82 o
 -12   5   3      136.46      128.33     48.39 o
 -11   5   3       28.75       47.60     15.94 o
 -10   5   3      372.01      402.58     30.78 o
  -9   5   3      570.33      609.32     20.46 o
  -8   5   3      119.56      111.52     10.54 o
  -7   5   3       89.25       94.93     10.96 o
  -6   5   3     3701.25     3588.03     35.49 o
  -5   5   3       68.99      101.48      9.93 o
  -4   5   3      610.18      536.82     10.06 o
  -3   5   3        2.68       -1.94      3.43 o
  -2   5   3     4279.79     4189.80     32.89 o
  -1   5   3      905.55      900.30     14.01 o
   0   5   3    10865.55    10688.30    108.78 o
   1   5   3      128.13      101.72      4.71 o
   2   5   3     4880.81     4569.13     42.98 o
   3   5   3      483.55      587.25      9.89 o
   4   5   3     6748.48     7737.38     69.66 o
   5   5   3      512.61      502.07     10.67 o
   6   5   3       60.55       60.02      6.22 o
   7   5   3      218.92      230.12     13.61 o
   8   5   3      417.50      424.01     53.00 o
   9   5   3       25.71       12.68     14.15 o
  10   5   3        0.02       -2.32     14.63 o
  11   5   3       13.40       18.34     16.32 o
 -11   6   3       62.96       63.79     11.98 o
 -10   6   3      641.94      624.90     21.64 o
  -9   6   3      625.37      623.99     28.24 o
  -8   6   3      743.95      763.64     20.44 o
  -7   6   3      580.47      619.49     15.44 o
  -6   6   3      608.10      616.42     14.64 o
  -5   6   3      168.72      164.48      7.54 o
  -4   6   3     5201.58     5220.37     57.07 o
  -3   6   3        0.01        1.09      3.42 o
  -2   6   3     3994.32     4401.77     39.34 o
  -1   6   3      216.52      173.17      7.61 o
   0   6   3    11521.93    11471.47    117.09 o
   1   6   3       85.31       69.28      4.50 o
   2   6   3      933.83     1024.07     14.64 o
   3   6   3      894.10     1053.66     15.85 o
   4   6   3     7010.12     7787.39     76.35 o
   5   6   3      405.59      362.39     11.60 o
   6   6   3       58.85       69.78      6.05 o
   7   6   3       18.60       20.72      5.54 o
   8   6   3        8.42      -12.79     12.79 o
   9   6   3     1838.70     1696.07     47.02 o
  10   6   3        9.99       -6.05     15.19 o
  11   6   3       18.73       13.75     17.59 o
 -11   7   3       49.72       58.27     11.85 o
 -10   7   3      880.19      776.30     23.39 o
  -9   7   3       17.42       18.93      9.91 o
  -8   7   3       11.44        1.36      9.29 o
  -7   7   3      395.36      373.12     11.77 o
  -6   7   3        0.02       -2.47      5.32 o
  -5   7   3        0.01        2.01      5.12 o
  -4   7   3       13.24       -2.98      4.05 o
  -3   7   3     6230.07     6152.21     62.21 o
  -2   7   3    17706.73    17381.05    167.73 o
  -1   7   3     2346.77     2124.67     26.68 o
   0   7   3        0.45        1.04      7.26 o
   1   7   3      107.79      114.37      7.19 o
   2   7   3     2678.52     2457.04     29.60 o
   3   7   3     7500.59     8027.07     78.99 o
   4   7   3     3686.30     3373.84     38.86 o
   5   7   3      972.63     1086.31     18.78 o
   6   7   3     1051.05     1194.87     19.88 o
   7   7   3       72.88       72.08      7.82 o
   8   7   3       11.94       -1.03      8.46 o
   9   7   3       36.90       34.82     16.12 o
  10   7   3       18.54       29.46     19.67 o
  11   7   3       31.53       48.05     20.17 o
 -11   8   3        0.07        7.24     12.61 o
 -10   8   3        0.64        1.52     10.56 o
  -9   8   3      247.78      245.67     14.51 o
  -8   8   3       94.63       97.22     10.64 o
  -7   8   3     1889.29     1902.79     30.84 o
  -6   8   3       87.03       95.30      8.78 o
  -5   8   3     1191.71     1381.17     27.17 o
  -4   8   3        0.17       -3.35      3.35 o
  -3   8   3     1087.69     1260.98     18.51 o
  -2   8   3      275.64      270.26     10.19 o
  -1   8   3      583.24      491.20     12.08 o
   0   8   3     3326.54     3467.39     54.77 o
   1   8   3       12.48       39.97      5.44 o
   2   8   3       37.11       48.00      5.70 o
   3   8   3    15505.26    16351.35    139.93 o
   4   8   3     2255.76     2178.03     24.66 o
   5   8   3     2857.96     3166.24     38.52 o
   6   8   3       36.46       45.61      7.36 o
   7   8   3      119.10      101.16      9.10 o
   8   8   3      256.47      217.57     25.36 o
   9   8   3      681.77      608.22     21.77 o
  10   8   3       18.50      -10.19     15.01 o
  11   8   3       44.24       71.88     20.36 o
 -11   9   3        0.66      -10.62     12.28 o
 -10   9   3      131.30      127.31     15.66 o
  -9   9   3      550.20      532.55     19.84 o
  -8   9   3        4.33        7.91      8.67 o
  -7   9   3      764.42      765.51     20.42 o
  -6   9   3      484.80      543.14     13.79 o
  -5   9   3        7.13        3.66      5.19 o
  -4   9   3      264.39      264.52     11.99 o
  -3   9   3       44.82       52.41      5.85 o
  -2   9   3      842.16      999.92     15.80 o
  -1   9   3     4051.33     4281.09     42.57 o
   0   9   3    13058.98    13791.05    142.14 o
   1   9   3      580.60      644.17     14.32 o
   2   9   3     4905.51     4924.24     59.05 o
   3   9   3     3055.53     3180.38     38.24 o
   4   9   3       16.31       11.36      5.17 o
   5   9   3       25.92       23.28      6.41 o
   6   9   3      664.84      689.49     16.50 o
   7   9   3      532.52      561.59     20.66 o
   8   9   3       12.63       -9.15      9.72 o
   9   9   3       27.90       15.98     10.79 o
  10   9   3        8.97       11.98     16.31 o
  11   9   3        6.92       32.00     18.97 o
 -11  10   3      239.15      235.34     19.10 o
 -10  10   3      367.45      364.80     21.52 o
  -9  10   3        6.19        0.30     10.23 o
  -8  10   3     1084.93     1054.78     25.08 o
  -7  10   3       15.28       11.82      8.70 o
  -6  10   3      904.43      882.91     17.25 o
  -5  10   3     2313.00     2421.65     28.61 o
  -4  10   3       39.45       46.49      7.96 o
  -3  10   3      989.76     1184.78     18.86 o
  -2  10   3       59.73       77.88      6.25 o
  -1  10   3     9316.34    10534.89     93.58 o
   0  10   3      269.22      268.58     11.84 o
   1  10   3     1702.11     1895.92     39.75 o
   2  10   3     2527.23     2410.86     35.66 o
   3  10   3      350.41      348.52     13.33 o
   4  10   3     4953.17     5072.61     57.46 o
   5  10   3       95.48       78.12      7.96 o
   6  10   3      355.97      354.52     13.69 o
   7  10   3      263.62      214.64     16.40 o
   8  10   3      469.45      408.70     19.85 o
   9  10   3       69.91       84.32     13.38 o
  10  10   3       18.36       16.11     11.32 o
  11  10   3       23.73       29.95     19.99 o
 -11  11   3       22.31       13.79     15.81 o
 -10  11   3      111.98       59.34     14.87 o
  -9  11   3      142.93      136.59     16.09 o
  -8  11   3      142.46      145.80     15.35 o
  -7  11   3      365.21      363.25     16.16 o
  -6  11   3     1086.71     1116.88     21.22 o
  -5  11   3      225.46      211.85     13.14 o
  -4  11   3        4.05       -6.27      6.27 o
  -3  11   3     2148.09     2053.31     27.15 o
  -2  11   3       63.82       86.05      7.47 o
  -1  11   3      757.22      604.56     21.73 o
   0  11   3      193.39      237.74     11.33 o
   1  11   3     2186.62     2462.16     35.94 o
   2  11   3      259.55      274.77     12.40 o
   3  11   3     1062.59     1048.88     22.69 o
   4  11   3      116.65      119.08     11.09 o
   5  11   3     1026.18      970.04     23.03 o
   6  11   3      345.94      345.92     22.32 o
   7  11   3       47.24       26.27     13.12 o
   8  11   3      279.23      240.21     17.07 o
   9  11   3        5.20       19.18     12.27 o
  10  11   3      189.70      185.25     21.98 o
  11  11   3       13.49       32.59     23.49 o
 -10  12   3        0.12      -12.92     12.92 o
  -9  12   3       64.90       37.71     19.79 o
  -8  12   3        4.27        4.11     17.76 o
  -7  12   3     1514.89     1565.07     36.52 o
  -6  12   3        6.98       21.84     16.63 o
  -5  12   3        0.08       -6.68      6.68 o
  -4  12   3        0.11       -0.12      6.51 o
  -3  12   3     2978.57     2997.65     35.78 o
  -2  12   3        2.72        0.27      5.94 o
  -1  12   3     3375.92     3335.34     37.00 o
   0  12   3     1276.80     1385.06     27.66 o
   1  12   3      233.73      264.00     12.20 o
   2  12   3       75.04       73.69      7.89 o
   3  12   3     3748.14     3842.88     59.91 o
   4  12   3     1348.85     1288.09     24.21 o
   5  12   3     2264.46     2225.79     32.96 o
   6  12   3       17.22       -6.94     10.19 o
   7  12   3     1523.23     1440.96     39.73 o
   8  12   3       10.56       -4.69     12.75 o
   9  12   3       30.96       37.79     15.19 o
  10  12   3      104.78      142.08     38.28 o
 -10  13   3      402.74      423.58     24.50 o
  -9  13   3       31.04        9.97     14.26 o
  -8  13   3      348.17      353.34     24.72 o
  -7  13   3      158.64      143.00     15.94 o
  -6  13   3      414.95      419.03     21.88 o
  -5  13   3     4196.87     4129.71     56.82 o
  -4  13   3     1113.59     1046.16     20.36 o
  -3  13   3      119.91      145.64      9.00 o
  -2  13   3      679.81      701.39     16.19 o
  -1  13   3      277.34      273.38     13.49 o
   0  13   3     1691.02     1617.80     25.77 o
   1  13   3     6958.96     6304.97     88.88 o
   2  13   3       59.93       68.64      8.84 o
   3  13   3     1195.92     1338.28     27.78 o
   4  13   3      202.94      196.73     11.92 o
   5  13   3     4939.24     4956.86     66.56 o
   6  13   3      326.68      340.13     18.74 o
   7  13   3     1141.55     1147.70     37.91 o
   8  13   3       47.89       44.30     15.12 o
   9  13   3      226.51      177.76     19.24 o
  10  13   3        5.12        6.97     14.15 o
 -10  14   3      277.15      295.55     28.09 o
  -9  14   3      167.36      162.59     19.14 o
  -8  14   3      164.90      140.13     22.67 o
  -7  14   3     1175.37     1123.01     32.93 o
  -6  14   3       34.41       34.03     14.37 o
  -5  14   3       70.86       60.96     11.01 o
  -4  14   3     1212.47     1241.68     22.92 o
  -3  14   3       97.48       75.40      8.45 o
  -2  14   3      681.16      703.87     16.13 o
  -1  14   3        5.97       -1.21      5.62 o
   0  14   3     3054.24     3012.04     39.36 o
   1  14   3       92.38       99.69      9.82 o
   2  14   3        6.78        3.36      7.36 o
   3  14   3        0.42        7.69      9.03 o
   4  14   3      131.44      138.68     12.99 o
   5  14   3     2370.51     2299.92     41.45 o
   6  14   3       80.94       80.44     14.45 o
   7  14   3       25.57       -7.57     14.35 o
   8  14   3       80.18       64.38     16.59 o
   9  14   3      109.77      131.38     18.86 o
  10  14   3      211.10      231.71     21.72 o
 -10  15   3        7.17      -10.03     19.94 o
  -9  15   3       83.81       33.67     16.06 o
  -8  15   3      269.62      240.02     25.46 o
  -7  15   3     1193.55     1228.17     34.89 o
  -6  15   3      663.85      643.35     23.19 o
  -5  15   3       56.67       47.40     11.13 o
  -4  15   3        1.19       -0.39      8.16 o
  -3  15   3       16.12        6.20      7.65 o
  -2  15   3     7624.11     7231.09     72.10 o
  -1  15   3      404.35      384.62     12.33 o
   0  15   3       48.93       81.62     10.48 o
   1  15   3      122.13      129.41      9.88 o
   2  15   3      545.48      608.03     16.47 o
   3  15   3      642.45      638.16     27.35 o
   4  15   3     5257.75     5140.80     65.15 o
   5  15   3     3648.10     3587.04     55.50 o
   6  15   3      897.11      805.73     28.49 o
   7  15   3       54.01       55.48     17.00 o
   8  15   3      129.60      120.80     18.89 o
   9  15   3      384.81      416.81     27.87 o
  10  15   3        0.14       22.77     15.35 o
  -9  16   3        0.04      -14.41     14.41 o
  -8  16   3       25.04       19.61     14.89 o
  -7  16   3      221.70      193.43     18.22 o
  -6  16   3      396.17      415.58     19.27 o
  -5  16   3      843.40      814.04     23.14 o
  -4  16   3       17.70       14.85      8.89 o
  -3  16   3        4.10       -7.84      7.84 o
  -2  16   3       75.11       74.48     10.16 o
  -1  16   3       42.12       46.56      7.89 o
   0  16   3      576.36      489.80     17.93 o
   1  16   3      609.43      574.63     16.19 o
   2  16   3      316.87      266.69     14.29 o
   3  16   3      257.10      272.95     18.42 o
   4  16   3      322.57      355.58     17.12 o
   5  16   3     1336.57     1375.74     45.47 o
   6  16   3      623.85      546.84     24.56 o
   7  16   3     3038.51     2914.38     64.75 o
   8  16   3      481.44      523.93     30.14 o
   9  16   3      506.76      520.74     29.96 o
  -9  17   3       39.43       29.80     16.28 o
  -8  17   3        0.35        6.96     18.27 o
  -7  17   3      143.96      182.11     18.40 o
  -6  17   3      196.64      183.81     16.36 o
  -5  17   3        7.93        7.89     10.63 o
  -4  17   3       62.28       51.52      9.89 o
  -3  17   3       53.68       50.24     14.69 o
  -2  17   3     4491.58     4114.03     48.42 o
  -1  17   3       60.97       69.78      9.05 o
   0  17   3      478.58      476.00     16.29 o
   1  17   3       15.43       10.27      8.21 o
   2  17   3       10.92       -8.22      8.22 o
   3  17   3      109.78       82.06     12.68 o
   4  17   3      567.05      544.84     19.01 o
   5  17   3      374.71      383.96     18.42 o
   6  17   3      604.68      586.76     22.23 o
   7  17   3        0.01       35.57     15.89 o
   8  17   3        0.51       -7.70     14.05 o
   9  17   3       92.61      116.17     18.52 o
  -9  18   3       13.56       -1.51     18.32 o
  -8  18   3        3.99      -11.15     16.45 o
  -7  18   3       42.11       24.21     14.86 o
  -6  18   3       19.66       15.22     12.24 o
  -5  18   3      108.12       97.20     13.11 o
  -4  18   3      987.90      990.97     26.48 o
  -3  18   3        0.22       -5.15      8.26 o
  -2  18   3      152.24      126.38     10.70 o
  -1  18   3      137.92      142.96     17.20 o
   0  18   3      166.80      191.64     15.95 o
   1  18   3      446.43      447.28     18.28 o
   2  18   3      538.10      509.79     17.15 o
   3  18   3       32.92       19.91     11.37 o
   4  18   3      606.33      707.09     23.89 o
   5  18   3       24.11        7.58     11.39 o
   6  18   3      120.42      118.56     16.84 o
   7  18   3      140.18      148.06     18.97 o
   8  18   3       15.72      -11.30     14.69 o
   9  18   3      181.08      148.80     20.45 o
  -8  19   3       74.28       74.77     22.99 o
  -7  19   3      142.50      118.36     22.04 o
  -6  19   3      224.78      238.58     21.61 o
  -5  19   3      302.65      335.33     20.79 o
  -4  19   3      332.22      321.40     16.79 o
  -3  19   3       67.55       63.35     10.58 o
  -2  19   3       76.19       71.61     10.35 o
  -1  19   3      441.78      410.53     15.39 o
   0  19   3     1403.10     1377.83     27.88 o
   1  19   3     1856.06     1838.88     30.93 o
   2  19   3      151.02      137.84     12.00 o
   3  19   3       52.61       35.32     13.77 o
   4  19   3      169.25      140.81     16.31 o
   5  19   3       62.30       51.75     12.82 o
   6  19   3      198.25      196.03     17.88 o
   7  19   3        0.04        3.40     15.04 o
   8  19   3      103.67       99.00     19.04 o
  -8  20   3        6.19       -6.97     18.92 o
  -7  20   3       79.71       88.23     21.27 o
  -6  20   3       63.22       45.15     19.35 o
  -5  20   3      860.40      838.62     29.57 o
  -4  20   3        3.28        3.69     13.47 o
  -3  20   3      136.32      128.28     14.49 o
  -2  20   3      814.33      760.83     24.37 o
  -1  20   3      817.71      816.38     24.59 o
   0  20   3       25.91       32.86     10.37 o
   1  20   3     2238.88     2109.76     34.16 o
   2  20   3       83.57       75.25     11.31 o
   3  20   3        2.12      -11.68     11.68 o
   4  20   3       21.72      -11.14     13.59 o
   5  20   3        5.38      -11.42     11.42 o
   6  20   3      106.42      125.64     16.62 o
   7  20   3      213.75      277.90     23.58 o
   8  20   3        3.95      -13.30     15.71 o
  -7  21   3       54.56       38.88     21.03 o
  -6  21   3      194.40      255.67     27.09 o
  -5  21   3      676.76      618.37     26.54 o
  -4  21   3      109.52      130.58     16.99 o
  -3  21   3      778.51      770.59     25.51 o
  -2  21   3        3.26      -13.43     14.68 o
  -1  21   3     1442.09     1268.18     30.31 o
   0  21   3       22.76       35.49     10.56 o
   1  21   3      361.55      367.72     16.73 o
   2  21   3       85.49       91.09     12.00 o
   3  21   3        0.44       -3.69     12.62 o
   4  21   3       18.19        2.23     15.01 o
   5  21   3       18.08        2.81     12.26 o
   6  21   3      286.46      280.22     21.03 o
   7  21   3      216.15      223.88     22.81 o
  -7  22   3       49.90       12.68     21.70 o
  -6  22   3       30.22       13.40     20.32 o
  -5  22   3      424.15      441.85     24.48 o
  -4  22   3       19.58       -9.72     13.53 o
  -3  22   3      436.48      419.04     23.03 o
  -2  22   3        2.06      -11.56     11.56 o
  -1  22   3     1312.18     1246.36     30.98 o
   0  22   3        2.22       14.95     13.30 o
   1  22   3        7.28       -0.14     10.04 o
   2  22   3       59.04       56.99     13.73 o
   3  22   3      113.66      149.11     17.08 o
   4  22   3       83.58       83.50     17.95 o
   5  22   3      109.55      127.12     16.91 o
   6  22   3       52.77       74.70     16.76 o
   7  22   3      274.68      319.21     26.07 o
  -6  23   3       97.36       57.89     23.60 o
  -5  23   3      135.13      162.01     20.86 o
  -4  23   3       14.55       -4.69     15.79 o
  -3  23   3       53.17       44.51     15.23 o
  -2  23   3        3.96       -8.91     14.09 o
  -1  23   3       32.43       30.24     12.81 o
   0  23   3       62.46       46.17     14.92 o
   1  23   3     1593.25     1501.63     30.38 o
   2  23   3       74.87       83.78     14.53 o
   3  23   3      170.91      159.74     17.96 o
   4  23   3        3.51      -13.03     13.03 o
   5  23   3      114.23       91.70     16.18 o
   6  23   3      425.57      438.03     25.65 o
  -5  24   3       86.35      117.39     19.47 o
  -4  24   3        4.01      -15.18     15.18 o
  -3  24   3       61.51       48.29     16.06 o
  -2  24   3       11.34       22.48     14.18 o
  -1  24   3       44.57       36.20     13.96 o
   0  24   3      112.02      102.01     15.53 o
   1  24   3       56.19       77.72     16.98 o
   2  24   3       79.31       74.84     15.67 o
   3  24   3      399.95      387.12     26.05 o
   4  24   3       28.00       11.65     14.65 o
   5  24   3       87.48      107.65     17.18 o
  -4  25   3       32.53       28.04     17.95 o
  -3  25   3      153.53      139.76     19.37 o
  -2  25   3      769.65      883.45     32.35 o
  -1  25   3        2.10        4.48     13.43 o
   0  25   3       87.21       39.69     14.22 o
   1  25   3        7.16       -2.66     15.79 o
   2  25   3        0.31      -17.46     17.46 o
   3  25   3       85.15       74.69     17.34 o
   4  25   3      224.18      245.78     20.34 o
  -3  26   3        8.43       -5.61     15.89 o
  -2  26   3        0.96       -9.05     15.67 o
  -1  26   3        2.47      -14.01     14.01 o
   0  26   3      293.42      375.86     23.97 o
   1  26   3       77.82       97.03     20.63 o
   2  26   3      885.66     1080.85     52.08 o
   3  26   3        4.54       17.45     16.20 o
  -2  27   3       24.50       22.85     28.88 o
  -1  27   3        1.88      -15.80     17.20 o
   0  27   3      321.30      366.57     24.81 o
   1  27   3        0.04       32.77     21.41 o
 -12   0   4       10.34        1.12     18.62 o
 -11   0   4      267.21      253.57     22.91 o
 -10   0   4       51.01       46.47     15.65 o
  -9   0   4     1219.91     1246.09     42.64 o
  -8   0   4       40.73       53.02     12.63 o
  -7   0   4        3.12       -6.76     12.15 o
  -6   0   4      415.13      520.51     16.97 o
  -5   0   4     1068.56     1066.38     21.97 o
  -4   0   4     1534.02     1518.56     57.36 o
  -3   0   4       19.80       18.25      5.17 o
  -2   0   4    40008.15    41760.65    665.59 o
  -1   0   4      955.42     1162.73     22.37 o
   0   0   4    38442.02    41184.17    448.06 o
   1   0   4     5941.04     6175.43     72.11 o
   2   0   4   160007.28   172308.95   1839.83 o
   3   0   4     1985.74     1826.78     34.55 o
   4   0   4     4060.11     4190.29     61.54 o
   5   0   4     1588.91     1578.80     29.75 o
   6   0   4     1273.40     1286.89     26.77 o
   7   0   4     4128.89     4004.32     74.67 o
   8   0   4     1358.53     1277.28     29.25 o
   9   0   4     2106.18     2082.40     55.05 o
  10   0   4      325.34      348.04     23.61 o
  11   0   4       13.93       49.44     37.17 o
  12   0   4       21.78      149.02     50.49 o
 -12   1   4      141.77      119.68     15.04 o
 -11   1   4       30.71       28.24     12.11 o
 -10   1   4      118.87      137.85     14.90 o
  -9   1   4      305.08      333.28     14.99 o
  -8   1   4       29.22       29.64     10.40 o
  -7   1   4     1600.49     1601.84     21.94 o
  -6   1   4      948.55      879.77     15.05 o
  -5   1   4     1101.78     1027.78     14.48 o
  -4   1   4     1046.85      854.88     15.25 o
  -3   1   4      424.23      455.25     10.87 o
  -2   1   4    42891.86    45060.57    392.29 o
  -1   1   4    16889.20    17288.03    154.81 o
   0   1   4    83120.59    86789.66    828.84 o
   1   1   4      507.62      484.17      9.71 o
   2   1   4    34572.46    37155.54    266.12 o
   3   1   4     2149.99     2261.85     35.30 o
   4   1   4     3976.41     4366.93     45.23 o
   5   1   4     1237.14     1039.91     16.12 o
   6   1   4      596.10      573.36     11.98 o
   7   1   4       48.65       61.84      6.08 o
   8   1   4      339.53      316.72     11.57 o
   9   1   4      100.49       94.60     11.03 o
  10   1   4      184.52      187.44     17.50 o
  11   1   4      331.26      375.81     49.49 o
  12   1   4      138.26      103.16     32.66 o
 -12   2   4        5.76        6.11     14.60 o
 -11   2   4       36.48       42.57     12.46 o
 -10   2   4      127.33      133.52     13.18 o
  -9   2   4        5.52      -13.32     16.97 o
  -8   2   4      308.45      317.40     13.95 o
  -7   2   4     1473.61     1514.77     22.40 o
  -6   2   4      847.15     1053.64     18.14 o
  -5   2   4        4.77       -4.01      4.01 o
  -4   2   4        5.00        9.91      3.51 o
  -3   2   4      776.05      729.83     10.97 o
  -2   2   4      711.73      624.39     18.85 o
  -1   2   4      450.92      667.99     10.88 o
   0   2   4    17365.33    19595.11    192.35 o
   1   2   4      288.23      311.93      6.60 o
   2   2   4     6153.96     7105.49     73.25 o
   3   2   4      348.79      338.95      7.16 o
   4   2   4     6684.78     7044.86     63.22 o
   5   2   4       21.55       15.40      4.52 o
   6   2   4        9.91        1.82      4.76 o
   7   2   4        0.53       -4.10      4.72 o
   8   2   4      675.97      662.99     20.09 o
   9   2   4       12.24        8.03     12.17 o
  10   2   4      435.07      450.26     25.70 o
  11   2   4       13.67       42.69     15.93 o
  12   2   4       14.81       58.55     30.50 o
 -12   3   4      103.42      135.24     19.91 o
 -11   3   4      814.56      820.49     25.12 o
 -10   3   4      820.78      837.18     27.86 o
  -9   3   4      607.92      651.15     21.32 o
  -8   3   4       33.29       36.88      9.21 o
  -7   3   4     2333.50     2417.36     30.38 o
  -6   3   4     1094.97     1209.86     18.78 o
  -5   3   4      728.58      861.38     14.70 o
  -4   3   4      110.99      137.10      5.62 o
  -3   3   4      981.89      906.41     12.48 o
  -2   3   4      382.79      393.72      8.63 o
  -1   3   4      818.38      798.61     10.81 o
   0   3   4      453.43      367.32      8.91 o
   1   3   4     1692.07     1905.39     19.41 o
   2   3   4     3802.45     4157.20     34.88 o
   3   3   4     1633.39     1570.14     22.61 o
   4   3   4      995.02     1110.21     15.77 o
   5   3   4     1500.26     1611.37     22.04 o
   6   3   4      134.19      139.40      8.71 o
   7   3   4       46.31       55.75      6.09 o
   8   3   4     2055.74     2000.34     42.56 o
   9   3   4        0.15        6.53     13.67 o
  10   3   4       24.63       24.80     14.24 o
  11   3   4       74.17       72.79     17.53 o
  12   3   4        0.41       13.81     27.88 o
 -12   4   4       41.88        2.81     41.37 o
 -11   4   4      232.70      259.90     19.87 o
 -10   4   4      146.24      125.03     13.57 o
  -9   4   4     2578.53     2738.03     43.90 o
  -8   4   4        2.01        3.84      8.43 o
  -7   4   4      512.85      530.37     17.27 o
  -6   4   4      972.24      951.83     15.30 o
  -5   4   4     1006.06     1150.67     18.81 o
  -4   4   4      217.02      212.24      6.84 o
  -3   4   4      370.65      396.99     11.39 o
  -2   4   4     1027.87      997.49     13.80 o
  -1   4   4    37950.18    39501.29    348.16 o
   0   4   4      554.59      513.47      9.63 o
   1   4   4        0.79       -2.98      2.98 o
   2   4   4     2365.54     2497.14     26.42 o
   3   4   4        1.09       -1.08      3.23 o
   4   4   4      118.82      135.66      6.85 o
   5   4   4        5.77       -1.88      4.24 o
   6   4   4     1144.79     1179.25     18.98 o
   7   4   4       55.43       51.89      7.81 o
   8   4   4     1658.07     1593.38     43.50 o
   9   4   4       57.11       55.56     15.20 o
  10   4   4        2.26        6.64     14.55 o
  11   4   4        0.10       14.16     17.41 o
 -11   5   4      239.69      265.75     17.03 o
 -10   5   4      373.97      417.01     19.13 o
  -9   5   4       67.87       75.06     12.39 o
  -8   5   4      149.17      164.37     11.97 o
  -7   5   4     2007.36     2009.78     29.49 o
  -6   5   4     1718.66     1648.08     24.98 o
  -5   5   4     1193.57     1337.98     20.86 o
  -4   5   4      519.88      546.47     10.68 o
  -3   5   4      827.76      853.07     12.08 o
  -2   5   4       18.08       12.54      3.77 o
  -1   5   4     2866.33     2859.48     32.09 o
   0   5   4       47.39       46.51      3.78 o
   1   5   4     5189.65     5832.94     60.73 o
   2   5   4      972.25      914.53     13.68 o
   3   5   4     2924.72     3678.08     37.65 o
   4   5   4        0.46       21.44      5.46 o
   5   5   4      461.78      494.95     12.35 o
   6   5   4       78.82       80.71      6.63 o
   7   5   4       18.92       14.81      6.90 o
   8   5   4     3514.24     3413.60     45.62 o
   9   5   4        1.32       -4.19     13.61 o
  10   5   4      314.13      321.95     23.73 o
  11   5   4       43.32       37.56     17.93 o
 -11   6   4       47.89       64.24     13.12 o
 -10   6   4      193.69      173.91     15.06 o
  -9   6   4      528.71      541.46     20.22 o
  -8   6   4      304.68      322.88     14.89 o
  -7   6   4       37.33       36.29      7.38 o
  -6   6   4      984.18      968.27     18.55 o
  -5   6   4     1058.64     1108.85     16.44 o
  -4   6   4      974.25      986.69     18.19 o
  -3   6   4    11693.68    11780.56    101.18 o
  -2   6   4      723.59      802.35     14.85 o
  -1   6   4    14250.95    14165.99    130.77 o
   0   6   4        0.04        0.55      4.63 o
   1   6   4     2217.02     2353.65     25.75 o
   2   6   4     1957.15     1932.03     24.77 o
   3   6   4    11607.96    12501.58    117.34 o
   4   6   4      356.51      376.54     11.29 o
   5   6   4      248.89      232.52     12.12 o
   6   6   4      174.49      209.20      8.86 o
   7   6   4      123.91      115.16      8.63 o
   8   6   4        0.16       -7.89      7.89 o
   9   6   4      934.58      866.51     47.00 o
  10   6   4      222.82      207.09     21.74 o
  11   6   4       43.27       62.33     22.46 o
 -11   7   4       74.96       78.73     13.45 o
 -10   7   4       77.58       79.88     13.18 o
  -9   7   4       10.87       -2.11     10.01 o
  -8   7   4      127.23      120.56     11.29 o
  -7   7   4      514.46      525.19     15.26 o
  -6   7   4      218.51      213.59      8.36 o
  -5   7   4      553.05      564.81     12.94 o
  -4   7   4     2359.08     2550.83     44.22 o
  -3   7   4     7374.27     6939.45     63.17 o
  -2   7   4     1173.72     1181.79     21.75 o
  -1   7   4      613.78      609.05     13.12 o
   0   7   4     3007.04     3237.86     40.74 o
   1   7   4      191.08      172.95      6.66 o
   2   7   4     6754.86     6664.93     66.82 o
   3   7   4        0.16       -4.89      4.89 o
   4   7   4      174.79      179.84      7.61 o
   5   7   4       27.54       15.26      5.85 o
   6   7   4      464.37      464.98     14.55 o
   7   7   4      148.45      137.57      9.48 o
   8   7   4      344.84      388.71     27.18 o
   9   7   4       58.78       65.49     10.96 o
  10   7   4       11.95       -4.03     15.21 o
  11   7   4      100.35       78.32     20.23 o
 -11   8   4       35.55       54.95     14.54 o
 -10   8   4      116.90       89.78     13.26 o
  -9   8   4       35.14       30.05     10.86 o
  -8   8   4       36.70       43.80      9.63 o
  -7   8   4      181.15      149.61     11.12 o
  -6   8   4      138.72      139.94      8.93 o
  -5   8   4     2550.11     2548.83     27.72 o
  -4   8   4     2580.18     2545.16     31.82 o
  -3   8   4     3321.47     3536.41     37.63 o
  -2   8   4      738.60      776.43     15.00 o
  -1   8   4      721.24      688.72     14.43 o
   0   8   4     7397.15     7376.65     81.27 o
   1   8   4     2782.57     2753.51     33.64 o
   2   8   4     3830.81     3670.21     41.57 o
   3   8   4     3673.63     4115.55     46.10 o
   4   8   4      418.29      474.31     11.37 o
   5   8   4        4.24       -3.52      6.48 o
   6   8   4      169.18      193.92     10.64 o
   7   8   4      236.33      214.10     11.51 o
   8   8   4      323.97      308.77     17.14 o
   9   8   4      236.04      173.69     14.35 o
  10   8   4        0.30      -14.77     15.02 o
  11   8   4        0.41      -16.40     16.40 o
 -11   9   4      199.16      221.55     18.81 o
 -10   9   4      268.23      362.65     23.61 o
  -9   9   4      377.36      401.54     18.08 o
  -8   9   4        0.79        3.14      8.93 o
  -7   9   4      242.35      268.16     13.61 o
  -6   9   4       82.92      112.19      8.17 o
  -5   9   4        1.83        7.85      5.27 o
  -4   9   4      224.45      178.71      9.69 o
  -3   9   4       54.37       75.05      6.36 o
  -2   9   4      852.88      933.31     17.80 o
  -1   9   4      719.52      735.48     23.86 o
   0   9   4    22188.29    23068.16    230.47 o
   1   9   4     1357.87     1563.09     23.85 o
   2   9   4     1210.66     1275.66     20.71 o
   3   9   4       79.35       88.64      7.40 o
   4   9   4      518.50      497.04     18.37 o
   5   9   4      763.75      640.53     16.02 o
   6   9   4      834.54      901.59     19.18 o
   7   9   4     1052.24     1005.05     31.73 o
   8   9   4       54.60       18.92     11.33 o
   9   9   4       10.64       -4.85     12.10 o
  10   9   4      110.33      121.23     18.52 o
  11   9   4      262.71      274.48     27.21 o
 -11  10   4       86.68       77.92     16.56 o
 -10  10   4        0.01        8.10     13.65 o
  -9  10   4      167.15      158.59     16.09 o
  -8  10   4      772.16      832.91     22.75 o
  -7  10   4      832.03      901.16     23.38 o
  -6  10   4     1272.74     1161.97     21.49 o
  -5  10   4       26.95       20.53      7.26 o
  -4  10   4     2481.71     2369.08     32.24 o
  -3  10   4      162.41      125.64      7.53 o
  -2  10   4      193.73      276.37      8.84 o
  -1  10   4      937.98      910.31     21.37 o
   0  10   4      121.56      124.70     14.21 o
   1  10   4      405.61      380.10     13.25 o
   2  10   4     1911.37     2080.29     32.80 o
   3  10   4       16.31        3.58      6.19 o
   4  10   4     1230.39     1211.97     24.43 o
   5  10   4      341.84      353.26     13.13 o
   6  10   4       15.13       15.62      7.17 o
   7  10   4        0.31       -9.45      9.45 o
   8  10   4      227.21      254.93     16.72 o
   9  10   4     1809.67     1781.74     39.74 o
  10  10   4        1.91        7.74     16.95 o
  11  10   4       73.20       53.88     21.24 o
 -11  11   4       97.11      134.08     19.33 o
 -10  11   4        1.95        0.23     13.53 o
  -9  11   4      211.52      202.53     17.79 o
  -8  11   4        0.07       -5.23     11.70 o
  -7  11   4       93.15      114.06     10.98 o
  -6  11   4      834.25      903.74     18.82 o
  -5  11   4      513.62      516.54     17.96 o
  -4  11   4     3174.80     3082.61     39.36 o
  -3  11   4      247.94      273.11     10.58 o
  -2  11   4     1186.93     1385.43     23.92 o
  -1  11   4        7.35       -6.14      6.18 o
   0  11   4     3255.34     3214.80     44.30 o
   1  11   4     1091.21     1083.32     20.62 o
   2  11   4      267.98      264.41     12.48 o
   3  11   4     1129.62     1053.14     23.32 o
   4  11   4      245.11      250.50     10.65 o
   5  11   4       28.74       21.14     12.10 o
   6  11   4      822.03      839.20     23.02 o
   7  11   4      998.81      988.66     29.04 o
   8  11   4       40.49       22.37     12.47 o
   9  11   4      508.88      574.40     24.97 o
  10  11   4      129.24      125.02     15.67 o
  11  11   4       84.85       79.63     21.35 o
 -10  12   4       64.66       48.04     22.22 o
  -9  12   4      223.16      226.22     18.62 o
  -8  12   4      213.80      220.88     18.06 o
  -7  12   4      996.76      931.96     36.39 o
  -6  12   4       43.29       29.20     12.04 o
  -5  12   4        1.92        4.00      8.73 o
  -4  12   4     5648.17     5663.10     58.63 o
  -3  12   4        5.27        3.54      6.22 o
  -2  12   4    13661.72    13831.33    134.08 o
  -1  12   4      104.54       88.07      7.07 o
   0  12   4     8434.98     8802.06     98.96 o
   1  12   4      198.25      173.50     10.99 o
   2  12   4        5.36       21.30      7.54 o
   3  12   4      324.53      322.05     14.47 o
   4  12   4     1801.66     1859.76     30.07 o
   5  12   4     1262.87     1237.79     22.19 o
   6  12   4       24.79       24.38     10.16 o
   7  12   4      550.28      450.72     21.98 o
   8  12   4        2.10        6.58     11.84 o
   9  12   4       26.95       22.01     13.32 o
  10  12   4       52.54       17.78     13.57 o
 -10  13   4      215.51      217.59     20.38 o
  -9  13   4      387.48      398.14     22.71 o
  -8  13   4      256.02      242.16     20.14 o
  -7  13   4     1521.64     1525.68     37.39 o
  -6  13   4     1715.99     1788.12     35.65 o
  -5  13   4      371.30      376.77     19.91 o
  -4  13   4      758.99      753.87     21.10 o
  -3  13   4      609.60      608.67     16.44 o
  -2  13   4       21.06       24.14      6.53 o
  -1  13   4      308.01      337.64     11.01 o
   0  13   4       12.07        2.46     10.48 o
   1  13   4       19.18        2.06      9.12 o
   2  13   4      692.08      909.62     20.41 o
   3  13   4     1672.10     1745.50     32.54 o
   4  13   4      578.28      521.63     19.08 o
   5  13   4       23.42       38.99     11.59 o
   6  13   4       79.21       64.73     13.05 o
   7  13   4       53.05       54.04     16.60 o
   8  13   4       80.37       66.04     16.22 o
   9  13   4      414.32      495.07     27.39 o
  10  13   4       19.08       16.71     18.57 o
 -10  14   4       41.73       50.64     16.75 o
  -9  14   4      625.18      588.57     27.46 o
  -8  14   4        1.58      -12.77     12.77 o
  -7  14   4      190.38      191.07     17.52 o
  -6  14   4     1313.93     1366.71     31.44 o
  -5  14   4     2937.95     2678.92     39.29 o
  -4  14   4      167.85      152.91     10.28 o
  -3  14   4      141.49      136.64      9.64 o
  -2  14   4       95.34       74.20     11.89 o
  -1  14   4      815.54      896.35     18.97 o
   0  14   4     1152.48     1212.37     22.88 o
   1  14   4     1262.23     1130.00     23.29 o
   2  14   4      105.75       99.72     10.11 o
   3  14   4     1165.73     1057.33     26.38 o
   4  14   4     1231.49     1296.15     28.95 o
   5  14   4      276.64      335.65     22.49 o
   6  14   4     1188.42     1103.21     32.52 o
   7  14   4       43.92       18.44     16.00 o
   8  14   4        0.64      -10.75     14.41 o
   9  14   4      224.05      313.09     24.79 o
  10  14   4        0.41        0.90     15.39 o
 -10  15   4       44.11       42.88     21.23 o
  -9  15   4      637.20      617.66     28.47 o
  -8  15   4       79.35       77.71     16.22 o
  -7  15   4        8.06      -12.14     12.14 o
  -6  15   4        4.11      -10.81     10.81 o
  -5  15   4      334.65      336.05     20.39 o
  -4  15   4      126.21      146.63     10.82 o
  -3  15   4      591.24      594.38     16.29 o
  -2  15   4      192.64      184.82     10.01 o
  -1  15   4      165.05      194.17     10.03 o
   0  15   4      130.15      117.58      9.80 o
   1  15   4      451.41      455.75     14.76 o
   2  15   4      499.41      488.30     17.24 o
   3  15   4     2437.36     2365.02     41.74 o
   4  15   4     5141.27     5006.38     68.28 o
   5  15   4      929.29      922.73     28.07 o
   6  15   4       77.54       96.08     25.81 o
   7  15   4      460.44      497.05     28.28 o
   8  15   4       14.62       39.14     19.53 o
   9  15   4       38.10       60.25     17.34 o
  10  15   4       43.68       73.76     18.57 o
  -9  16   4       61.92       43.37     16.33 o
  -8  16   4       22.48       18.48     14.78 o
  -7  16   4       39.52       36.51     14.32 o
  -6  16   4      114.59      112.71     15.41 o
  -5  16   4       13.14        0.48     10.01 o
  -4  16   4       54.94       55.50      9.45 o
  -3  16   4      302.21      308.33     13.50 o
  -2  16   4      128.22      166.01     10.31 o
  -1  16   4       79.03       87.60      8.66 o
   0  16   4      222.04      212.37     13.38 o
   1  16   4      653.89      558.48     16.68 o
   2  16   4      113.71      143.84     12.33 o
   3  16   4     7259.52     7208.75     91.03 o
   4  16   4     1176.02     1192.44     30.65 o
   5  16   4      355.61      356.36     19.59 o
   6  16   4      118.05      121.62     15.15 o
   7  16   4        0.08      -12.67     16.70 o
   8  16   4      275.79      259.15     23.61 o
   9  16   4        8.48       13.00     18.67 o
  -9  17   4       30.49       18.05     18.94 o
  -8  17   4      336.09      377.10     23.98 o
  -7  17   4      278.66      264.16     20.43 o
  -6  17   4      564.19      539.35     27.86 o
  -5  17   4      438.07      393.31     17.31 o
  -4  17   4      498.72      508.11     28.54 o
  -3  17   4      199.46      225.58     21.48 o
  -2  17   4       84.22       83.45      9.43 o
  -1  17   4     3059.25     2850.51     37.03 o
   0  17   4        0.01       -8.27      8.27 o
   1  17   4      799.14      776.55     19.58 o
   2  17   4        0.56       -4.29      9.26 o
   3  17   4        0.49      -10.26     10.26 o
   4  17   4     3287.19     3295.09     61.43 o
   5  17   4      935.25      961.84     29.56 o
   6  17   4       44.81       71.74     14.80 o
   7  17   4      551.48      594.56     58.65 o
   8  17   4       83.45       64.02     18.89 o
   9  17   4      145.93      113.67     23.18 o
  -9  18   4      218.53      217.58     25.96 o
  -8  18   4        7.36        5.78     18.16 o
  -7  18   4        9.17      -10.81     16.98 o
  -6  18   4       17.27       12.32     15.68 o
  -5  18   4      142.77      149.57     19.20 o
  -4  18   4      564.85      632.64     22.79 o
  -3  18   4      172.66      168.39     14.00 o
  -2  18   4       45.16       47.63      8.85 o
  -1  18   4     1079.21     1161.86     25.33 o
   0  18   4       13.37        8.62      9.14 o
   1  18   4     5077.08     4847.50     56.17 o
   2  18   4       15.14        6.43      9.67 o
   3  18   4       34.02       12.46     11.38 o
   4  18   4       28.08       32.16     14.13 o
   5  18   4      187.13      176.13     15.16 o
   6  18   4     1017.19     1046.74     41.80 o
   7  18   4        5.72        1.14     14.42 o
   8  18   4       52.49       53.34     17.15 o
   9  18   4       92.36      110.54     19.63 o
  -8  19   4      112.55       64.24     21.68 o
  -7  19   4        7.54      -13.78     17.09 o
  -6  19   4       16.44      -14.48     15.01 o
  -5  19   4      733.47      706.20     27.90 o
  -4  19   4     1069.08      958.82     33.26 o
  -3  19   4      436.04      378.77     18.32 o
  -2  19   4        0.47       -9.85     10.40 o
  -1  19   4     1531.80     1475.04     31.26 o
   0  19   4        1.03       -0.24      9.57 o
   1  19   4      390.52      420.59     16.81 o
   2  19   4      146.98      122.18     11.87 o
   3  19   4     3273.87     3237.31     49.74 o
   4  19   4        0.34       -5.81     12.98 o
   5  19   4       34.03        3.82     11.91 o
   6  19   4       24.00       48.33     14.68 o
   7  19   4        0.02       10.03     14.84 o
   8  19   4        9.39       -0.92     15.86 o
  -8  20   4      178.66      140.79     28.89 o
  -7  20   4        0.74       -6.14     17.62 o
  -6  20   4       13.88        5.68     18.65 o
  -5  20   4        9.24        4.36     16.39 o
  -4  20   4      351.66      337.99     21.03 o
  -3  20   4       14.32       19.30     11.87 o
  -2  20   4        1.84       25.34     12.87 o
  -1  20   4       35.34       23.19     12.73 o
   0  20   4      220.31      233.03     13.99 o
   1  20   4      586.94      559.60     18.74 o
   2  20   4      517.23      484.91     17.96 o
   3  20   4     1028.50     1054.07     28.70 o
   4  20   4       92.21       75.68     19.38 o
   5  20   4      191.23      150.76     15.63 o
   6  20   4       94.32       97.20     16.46 o
   7  20   4       26.85       18.16     16.65 o
   8  20   4        0.03       -1.36     16.52 o
  -7  21   4       84.19      119.88     27.68 o
  -6  21   4      370.01      389.60     30.30 o
  -5  21   4        0.26       19.37     15.05 o
  -4  21   4     2551.80     2539.75     50.09 o
  -3  21   4       62.43       44.91     13.32 o
  -2  21   4      383.53      294.94     21.88 o
  -1  21   4       27.01       18.24     11.97 o
   0  21   4      648.47      609.88     20.44 o
   1  21   4       46.05       51.62     11.41 o
   2  21   4      168.48      191.28     14.10 o
   3  21   4       79.62      106.42     16.88 o
   4  21   4       14.30        5.58     12.90 o
   5  21   4      156.38      161.66     16.30 o
   6  21   4       14.75       19.02     15.18 o
   7  21   4        0.12       10.73     18.73 o
  -7  22   4       83.22      124.43     25.84 o
  -6  22   4      203.44      226.84     27.31 o
  -5  22   4       34.75       40.26     17.64 o
  -4  22   4        9.70       10.69     13.81 o
  -3  22   4        0.15       -7.36     13.00 o
  -2  22   4       59.14       42.05     13.17 o
  -1  22   4       13.92        5.41     12.47 o
   0  22   4      166.77      153.52     18.47 o
   1  22   4       77.22       75.38     15.25 o
   2  22   4        1.54        6.75     11.72 o
   3  22   4       48.01       49.99     15.54 o
   4  22   4      182.11      150.10     17.72 o
   5  22   4       28.29       35.74     14.14 o
   6  22   4       18.38       40.06     16.08 o
   7  22   4       40.64       27.86     22.37 o
  -6  23   4       54.14       50.31     23.22 o
  -5  23   4       27.78       15.45     21.28 o
  -4  23   4       31.47       54.24     16.45 o
  -3  23   4      137.47      145.38     24.21 o
  -2  23   4       73.62       31.22     13.37 o
  -1  23   4       73.07       86.47     14.85 o
   0  23   4       32.31       25.84     13.15 o
   1  23   4       58.97       84.55     14.93 o
   2  23   4      177.90      156.98     16.15 o
   3  23   4       14.14        1.27     13.97 o
   4  23   4        2.34       -4.57     14.16 o
   5  23   4       52.59       24.72     14.78 o
   6  23   4       31.39       27.07     16.27 o
  -5  24   4      316.46      347.97     24.49 o
  -4  24   4        0.81       -2.57     21.96 o
  -3  24   4        2.44       -1.17     14.84 o
  -2  24   4      773.05      721.32     26.64 o
  -1  24   4       79.40      104.77     15.42 o
   0  24   4      269.03      300.31     19.62 o
   1  24   4       28.24       10.40     13.17 o
   2  24   4      158.49      170.78     19.60 o
   3  24   4       53.48       24.63     15.51 o
   4  24   4       12.90      -11.39     13.50 o
   5  24   4        0.12      -14.69     14.69 o
  -4  25   4       56.63       51.34     25.72 o
  -3  25   4       10.81       17.85     16.72 o
  -2  25   4      116.48      139.00     21.02 o
  -1  25   4      139.28      113.28     16.76 o
   0  25   4      152.46      148.55     16.33 o
   1  25   4       28.13      -10.42     16.66 o
   2  25   4       11.28       -1.68     18.95 o
   3  25   4       41.30       45.23     17.46 o
   4  25   4       64.13       71.73     16.60 o
  -3  26   4       48.13       62.92     17.77 o
  -2  26   4        0.01        2.21     15.98 o
  -1  26   4       55.90       57.10     20.38 o
   0  26   4        0.08      -14.51     14.51 o
   1  26   4       26.78        0.16     18.27 o
   2  26   4       47.31       84.21     22.67 o
   3  26   4        6.41       62.32     22.33 o
  -1  27   4       77.84       92.51     20.30 o
   0  27   4       35.99       49.79     18.18 o
   1  27   4        0.82       24.61     20.86 o
 -11   1   5        0.36      -11.91     11.91 o
 -10   1   5      101.47      108.54     13.87 o
  -9   1   5      362.76      360.24     17.53 o
  -8   1   5      291.08      314.33     15.04 o
  -7   1   5      587.30      609.35     17.32 o
  -6   1   5       29.44       33.07      6.83 o
  -5   1   5        1.42       -1.71      3.89 o
  -4   1   5      653.77      619.64     28.58 o
  -3   1   5     7490.93     7767.24     74.95 o
  -2   1   5      174.88      216.77      8.02 o
  -1   1   5   338059.88   345405.81   3001.58 o
   0   1   5     2827.88     2848.91     36.51 o
   1   1   5     1946.40     1959.06     23.07 o
   2   1   5     7715.09     8049.58     87.64 o
   3   1   5        1.67        3.33      3.22 o
   4   1   5      243.97      236.83      6.92 o
   5   1   5       50.96       52.01      5.68 o
   6   1   5      135.90      166.49      7.77 o
   7   1   5       41.17       43.65      5.91 o
   8   1   5     1310.58     1231.92     29.11 o
   9   1   5      388.59      396.97     18.41 o
  10   1   5      152.21      121.21     13.56 o
  11   1   5       83.45       93.02     12.82 o
 -11   2   5       34.83        3.52     13.00 o
 -10   2   5      505.86      539.95     21.09 o
  -9   2   5        1.52      -13.02     13.02 o
  -8   2   5     1051.54     1088.69     25.10 o
  -7   2   5      156.17      115.51      8.38 o
  -6   2   5       50.86       53.56      6.64 o
  -5   2   5       23.26       55.43      5.97 o
  -4   2   5      970.07      974.88     22.21 o
  -3   2   5     1173.29     1116.11     15.81 o
  -2   2   5      188.11      231.97      9.98 o
  -1   2   5    69762.36    72362.31    628.51 o
   0   2   5     9724.50    10209.82    104.97 o
   1   2   5      212.81      300.09      8.49 o
   2   2   5    28399.72    29762.10    244.15 o
   3   2   5      187.37      190.46      6.83 o
   4   2   5      633.71      667.91     11.51 o
   5   2   5      527.61      492.09     21.06 o
   6   2   5      468.98      461.13     11.19 o
   7   2   5     1250.16     1271.80     20.84 o
   8   2   5     5663.62     5590.68     85.93 o
   9   2   5       10.98        4.30      9.07 o
  10   2   5        3.48       -4.10      9.26 o
  11   2   5      437.27      394.02     27.06 o
 -11   3   5      785.19      862.71     35.43 o
 -10   3   5       31.88       60.40     12.58 o
  -9   3   5        0.93      -10.69     12.46 o
  -8   3   5       10.60        3.04      9.11 o
  -7   3   5      337.14      398.59     16.08 o
  -6   3   5     1544.08     1588.32     22.31 o
  -5   3   5      541.72      510.31     12.11 o
  -4   3   5      209.29      169.43      7.67 o
  -3   3   5     2589.62     2708.67     31.50 o
  -2   3   5     2145.06     2416.15     30.88 o
  -1   3   5     1118.48     1378.82     29.88 o
   0   3   5    18472.46    18541.89    183.98 o
   1   3   5      228.56      249.39      7.92 o
   2   3   5      674.22      570.68     17.14 o
   3   3   5     1741.49     2000.10     25.42 o
   4   3   5      395.28      564.08     12.65 o
   5   3   5      619.34      690.91     13.07 o
   6   3   5      262.66      242.09      9.95 o
   7   3   5     2600.84     2630.74     38.70 o
   8   3   5      749.33      738.55     23.32 o
   9   3   5     1222.93     1160.47     28.23 o
  10   3   5       64.55       73.53     16.55 o
  11   3   5      103.02      107.12     20.46 o
 -11   4   5        0.31       -1.04     15.15 o
 -10   4   5     2076.78     2083.06     39.20 o
  -9   4   5       69.51      101.58     21.24 o
  -8   4   5      188.85      167.74     12.58 o
  -7   4   5      771.57      833.63     18.77 o
  -6   4   5     1478.34     1560.58     24.68 o
  -5   4   5      760.61      693.40     13.82 o
  -4   4   5       28.45       31.86      4.92 o
  -3   4   5      542.92      551.40     11.16 o
  -2   4   5    10590.63    10914.04     96.71 o
  -1   4   5     4503.71     4687.99     54.03 o
   0   4   5     3685.30     3586.07     39.47 o
   1   4   5     2591.90     2575.24     25.77 o
   2   4   5        4.19       -0.29      3.86 o
   3   4   5     7099.26     7723.57     70.16 o
   4   4   5        7.98       13.32      4.40 o
   5   4   5     2872.50     2645.37     29.97 o
   6   4   5     2755.31     2762.34     39.35 o
   7   4   5       70.86       80.69     10.30 o
   8   4   5     1051.04     1063.73     27.20 o
   9   4   5      562.16      530.14     20.18 o
  10   4   5      287.55      258.23     22.48 o
  11   4   5      342.98      402.90     27.13 o
 -11   5   5       76.98       28.35     17.98 o
 -10   5   5      453.17      429.60     20.48 o
  -9   5   5     2533.69     2622.83     43.47 o
  -8   5   5      461.86      532.94     18.53 o
  -7   5   5      658.30      622.94     16.69 o
  -6   5   5     1684.11     1633.83     25.64 o
  -5   5   5      383.49      358.26      9.99 o
  -4   5   5     3887.07     3563.84     40.25 o
  -3   5   5       34.30       20.48      7.46 o
  -2   5   5      579.49      605.82     11.34 o
  -1   5   5      201.72      193.00      7.53 o
   0   5   5     4951.12     5202.63     52.59 o
   1   5   5      700.33      638.36     13.94 o
   2   5   5     7233.81     7352.88     72.22 o
   3   5   5        0.15        3.78      4.73 o
   4   5   5     2454.74     2772.05     32.21 o
   5   5   5      370.49      422.67     13.39 o
   6   5   5      360.68      357.63     11.85 o
   7   5   5     1515.84     1385.51     38.10 o
   8   5   5       14.39       27.43     10.73 o
   9   5   5        4.78      -15.13     15.13 o
  10   5   5       27.23        1.90     15.09 o
  11   5   5       87.25       88.20     19.09 o
 -11   6   5      351.48      372.93     20.95 o
 -10   6   5       91.20       90.83     14.42 o
  -9   6   5      221.84      243.88     21.72 o
  -8   6   5      370.86      342.59     15.58 o
  -7   6   5      358.07      334.68     14.70 o
  -6   6   5      241.60      286.63     10.43 o
  -5   6   5      125.90      146.37      6.99 o
  -4   6   5       62.46       43.73      5.56 o
  -3   6   5       15.62       18.07      5.62 o
  -2   6   5      266.14      335.46     10.71 o
  -1   6   5      776.15      698.83     13.80 o
   0   6   5     6007.90     6022.10     60.15 o
   1   6   5     3844.25     4080.27     40.40 o
   2   6   5     2601.51     2819.17     33.31 o
   3   6   5     1504.67     1583.66     21.09 o
   4   6   5     1509.11     1837.03     24.31 o
   5   6   5      501.55      489.97     13.35 o
   6   6   5      335.28      334.52     11.59 o
   7   6   5     1132.72     1107.45     22.81 o
   8   6   5        5.86       -2.25     10.62 o
   9   6   5      122.32       76.60     11.63 o
  10   6   5       15.78       23.94     15.57 o
  11   6   5       23.42       -5.40     17.22 o
 -11   7   5        8.95        3.32     13.84 o
 -10   7   5        4.49       15.80     11.83 o
  -9   7   5      390.55      401.42     19.91 o
  -8   7   5      380.43      380.82     16.45 o
  -7   7   5      386.38      390.78     15.57 o
  -6   7   5      166.13      165.64      9.38 o
  -5   7   5       60.35       87.77     13.09 o
  -4   7   5      147.52      186.15      7.68 o
  -3   7   5     1099.38     1117.49     16.36 o
  -2   7   5     5675.53     5486.45     57.82 o
  -1   7   5      928.56      726.57     14.76 o
   0   7   5     4747.69     4511.94     54.01 o
   1   7   5      684.24      704.54     12.82 o
   2   7   5     1005.33      944.31     17.00 o
   3   7   5      409.09      490.32     12.97 o
   4   7   5      886.30     1073.82     17.97 o
   5   7   5       67.11       41.90      6.60 o
   6   7   5      319.79      305.26     13.08 o
   7   7   5      402.60      377.17     21.38 o
   8   7   5      400.73      405.84     18.90 o
   9   7   5      170.68      187.40     15.02 o
  10   7   5        0.02      -14.24     14.24 o
  11   7   5       84.26      107.61     21.52 o
 -11   8   5        7.02       -0.04     13.58 o
 -10   8   5        2.38       -5.56     12.77 o
  -9   8   5       65.26       86.21     12.83 o
  -8   8   5       65.48       83.29     11.04 o
  -7   8   5     1000.33     1026.26     27.45 o
  -6   8   5      503.57      491.20     16.58 o
  -5   8   5      149.82      115.28      7.28 o
  -4   8   5     1334.91     1294.61     18.80 o
  -3   8   5      351.33      276.14      9.95 o
  -2   8   5      164.02      156.37     11.37 o
  -1   8   5     1146.61     1139.52     19.44 o
   0   8   5       19.81       31.03     12.78 o
   1   8   5      128.87      139.37      6.77 o
   2   8   5      118.47       99.31      7.31 o
   3   8   5      142.83       92.08      7.24 o
   4   8   5        8.83        3.69      5.02 o
   5   8   5      576.66      496.12     14.49 o
   6   8   5       25.88       19.00      6.74 o
   7   8   5      202.87      229.42     14.99 o
   8   8   5     2234.99     2070.67     41.49 o
   9   8   5      244.66      232.18     15.85 o
  10   8   5        4.53       12.74     13.46 o
  11   8   5       28.74       55.38     37.94 o
 -11   9   5       23.55       21.29     14.67 o
 -10   9   5      104.49      106.22     16.38 o
  -9   9   5       73.99       53.66     14.16 o
  -8   9   5      537.30      587.89     19.73 o
  -7   9   5      110.97      100.42     10.88 o
  -6   9   5       45.60       30.95      7.55 o
  -5   9   5      273.46      253.75     10.60 o
  -4   9   5      196.14      160.23      9.63 o
  -3   9   5      205.38      186.08      8.19 o
  -2   9   5      254.24      291.50     10.85 o
  -1   9   5     8711.13     9346.91     92.46 o
   0   9   5      773.18      925.06     20.39 o
   1   9   5     3972.44     4082.49     47.88 o
   2   9   5      750.72      664.55     15.09 o
   3   9   5       30.60       73.73      7.41 o
   4   9   5      127.67      112.71     11.81 o
   5   9   5      306.22      310.86     12.38 o
   6   9   5     1255.59     1281.95     23.59 o
   7   9   5        0.17       -3.35     16.09 o
   8   9   5        7.48       -7.42     10.84 o
   9   9   5        4.10      -12.99     12.99 o
  10   9   5      119.23      131.85     14.83 o
  11   9   5      115.77      111.20     22.67 o
 -11  10   5       99.47      126.38     17.90 o
 -10  10   5      292.37      294.87     20.61 o
  -9  10   5       22.35       10.78     12.88 o
  -8  10   5      116.02       97.37     14.15 o
  -7  10   5      607.25      606.66     41.59 o
  -6  10   5     1457.24     1421.52     24.26 o
  -5  10   5      371.12      389.40     15.73 o
  -4  10   5      177.66      165.26      9.66 o
  -3  10   5      104.10       95.31      7.41 o
  -2  10   5        3.23       -5.67      5.67 o
  -1  10   5     5640.57     6049.32     64.86 o
   0  10   5        0.75        9.53      7.22 o
   1  10   5      459.35      547.23     15.04 o
   2  10   5      900.03      749.15     16.88 o
   3  10   5      162.53      159.92      9.67 o
   4  10   5     4116.79     4063.94     49.49 o
   5  10   5      441.03      520.37     18.01 o
   6  10   5      908.42      864.14     22.83 o
   7  10   5      763.68      749.24     25.41 o
   8  10   5      653.22      591.24     39.65 o
   9  10   5      927.87      928.58     29.71 o
  10  10   5        0.03       13.37     11.82 o
  11  10   5       28.05       25.97     21.57 o
 -10  11   5        5.95       22.51     14.98 o
  -9  11   5        4.35        3.52     13.27 o
  -8  11   5       34.72       17.28     12.76 o
  -7  11   5      890.01      885.28     33.69 o
  -6  11   5      445.77      429.73     17.82 o
  -5  11   5      275.56      306.89     14.52 o
  -4  11   5      661.07      688.71     17.39 o
  -3  11   5     4864.02     5148.11     66.79 o
  -2  11   5        4.61       -6.14      6.14 o
  -1  11   5     2807.49     2720.69     36.82 o
   0  11   5       20.11       13.78      7.82 o
   1  11   5      450.14      621.71     16.32 o
   2  11   5       33.11       30.71     11.44 o
   3  11   5       91.01      112.36      9.25 o
   4  11   5       23.47       16.97      7.71 o
   5  11   5      311.79      292.01     11.67 o
   6  11   5      173.36      186.44     28.92 o
   7  11   5      722.19      597.47     24.13 o
   8  11   5       18.22       -6.05     11.56 o
   9  11   5      520.28      485.30     23.43 o
  10  11   5      242.21      284.91     27.43 o
 -10  12   5       11.30       12.43     14.85 o
  -9  12   5      134.15      147.83     17.50 o
  -8  12   5      145.78      169.84     17.09 o
  -7  12   5      448.02      411.03     23.84 o
  -6  12   5      473.41      500.67     26.61 o
  -5  12   5     1542.61     1525.28     27.01 o
  -4  12   5      109.44      121.36     11.35 o
  -3  12   5     2130.82     2204.44     28.98 o
  -2  12   5      230.88      250.09     15.82 o
  -1  12   5       14.13        4.59      7.02 o
   0  12   5       78.86       90.82     10.27 o
   1  12   5     1173.34     1171.05     23.01 o
   2  12   5      142.45      183.05     11.09 o
   3  12   5      432.55      437.81     16.99 o
   4  12   5     2241.32     2281.18     33.83 o
   5  12   5      487.13      538.32     18.48 o
   6  12   5      156.31      161.56     18.33 o
   7  12   5       37.35       44.42     13.20 o
   8  12   5      320.18      327.83     19.86 o
   9  12   5       32.85       15.61     16.15 o
  10  12   5        1.71       -2.86     13.31 o
 -10  13   5       20.97       21.22     23.13 o
  -9  13   5       32.94       38.11     15.55 o
  -8  13   5       12.40       -5.26     12.99 o
  -7  13   5      852.24      910.66     29.85 o
  -6  13   5       54.54       49.11     13.33 o
  -5  13   5     7953.74     7839.83     84.06 o
  -4  13   5      288.53      255.57     11.54 o
  -3  13   5      540.31      597.00     14.59 o
  -2  13   5        0.20       -6.78      6.78 o
  -1  13   5      563.78      592.28     17.24 o
   0  13   5       84.49       46.96     10.04 o
   1  13   5     2912.97     2782.49     39.06 o
   2  13   5     2759.25     2905.35     40.26 o
   3  13   5      196.40      181.57     12.98 o
   4  13   5       16.27        8.44      9.59 o
   5  13   5     1175.37     1132.88     28.80 o
   6  13   5      949.15      896.59     25.81 o
   7  13   5        1.73       40.88     13.24 o
   8  13   5        0.07      -12.35     12.35 o
   9  13   5       31.78       36.69     14.18 o
  10  13   5        1.35        8.57     13.60 o
 -10  14   5      245.65      284.00     36.08 o
  -9  14   5        0.10        4.68     14.61 o
  -8  14   5      465.00      490.89     24.76 o
  -7  14   5        1.68      -14.37     14.37 o
  -6  14   5     1056.45     1083.38     30.88 o
  -5  14   5     1276.77     1304.88     31.47 o
  -4  14   5       26.95       21.41      8.11 o
  -3  14   5      189.21      173.10      9.47 o
  -2  14   5      551.80      491.66     19.98 o
  -1  14   5      655.06      681.69     15.63 o
   0  14   5      808.52      677.54     20.92 o
   1  14   5      187.99      176.70     11.77 o
   2  14   5     2781.10     2684.16     39.03 o
   3  14   5      139.52       91.63     12.19 o
   4  14   5     1830.24     1744.87     34.62 o
   5  14   5      995.63      950.08     27.82 o
   6  14   5     4007.36     3920.73     65.16 o
   7  14   5      253.01      288.16     23.65 o
   8  14   5      113.87       77.54     17.21 o
   9  14   5       16.58       18.67     16.11 o
  10  14   5       32.45       11.04     15.98 o
  -9  15   5      309.92      343.46     23.66 o
  -8  15   5     1031.67     1068.94     34.19 o
  -7  15   5        8.67       -4.63     19.50 o
  -6  15   5      489.71      448.66     19.89 o
  -5  15   5        0.46      -10.85     15.82 o
  -4  15   5      815.35      808.96     22.28 o
  -3  15   5        0.31       -8.60      8.60 o
  -2  15   5     2780.28     2749.74     40.87 o
  -1  15   5      895.50      921.30     18.52 o
   0  15   5      121.73       92.12     11.76 o
   1  15   5      248.94      200.23     12.86 o
   2  15   5     7378.23     7328.05     81.70 o
   3  15   5       88.10       58.43     12.42 o
   4  15   5      541.16      485.53     20.49 o
   5  15   5      173.97      157.45     17.25 o
   6  15   5      942.81      902.51     39.12 o
   7  15   5        1.66       10.95     15.32 o
   8  15   5      876.12      881.78     38.34 o
   9  15   5       37.25       48.53     17.73 o
  -9  16   5       14.29      -15.06     17.65 o
  -8  16   5       10.08        8.42     15.20 o
  -7  16   5       38.19       20.19     19.59 o
  -6  16   5        3.89       -6.32     13.32 o
  -5  16   5      381.39      324.59     20.96 o
  -4  16   5     1444.84     1422.37     26.90 o
  -3  16   5       20.27        6.11     10.04 o
  -2  16   5     2782.26     2686.16     41.74 o
  -1  16   5        2.84        3.96      7.26 o
   0  16   5     1120.82     1138.52     28.54 o
   1  16   5     1420.27     1357.63     28.18 o
   2  16   5     2103.21     2055.75     35.08 o
   3  16   5      578.90      606.12     32.34 o
   4  16   5     1295.68     1277.44     31.78 o
   5  16   5       23.61       10.89     12.38 o
   6  16   5      268.24      271.07     27.81 o
   7  16   5      177.19      179.98     21.15 o
   8  16   5       32.46       61.85     18.42 o
   9  16   5      258.45      263.95     24.71 o
  -9  17   5       21.17      -16.63     23.35 o
  -8  17   5      126.62      116.93     21.79 o
  -7  17   5       19.08       37.29     17.98 o
  -6  17   5       10.25       17.20     15.33 o
  -5  17   5       63.12       36.06     21.61 o
  -4  17   5     1298.17     1333.64     29.72 o
  -3  17   5      175.44      162.12     13.17 o
  -2  17   5     2952.23     3088.14     45.83 o
  -1  17   5        3.79        1.00      7.69 o
   0  17   5       24.85       37.45      9.74 o
   1  17   5       55.19       80.37     10.61 o
   2  17   5       15.86        4.45     10.44 o
   3  17   5     1741.74     1632.00     36.64 o
   4  17   5     1104.86     1086.26     37.70 o
   5  17   5        1.73      -12.38     12.64 o
   6  17   5      183.92      198.08     20.40 o
   7  17   5       44.10       54.11     18.11 o
   8  17   5      256.82      251.95     24.56 o
   9  17   5       79.96      130.61     21.38 o
  -8  18   5       35.52       22.62     19.05 o
  -7  18   5        0.26      -17.33     17.33 o
  -6  18   5       27.77       31.16     15.87 o
  -5  18   5      145.44      168.96     17.62 o
  -4  18   5     2622.08     2656.65     43.95 o
  -3  18   5      484.40      470.03     19.09 o
  -2  18   5       62.16       21.94     13.22 o
  -1  18   5      793.71      745.79     18.45 o
   0  18   5      297.31      315.39     15.12 o
   1  18   5      265.62      271.02     16.26 o
   2  18   5     1837.69     1795.48     31.19 o
   3  18   5     1142.20     1099.11     39.40 o
   4  18   5      787.80      798.89     32.50 o
   5  18   5        3.77        6.22     12.94 o
   6  18   5        0.55        7.72     14.77 o
   7  18   5       10.15       20.25     19.28 o
   8  18   5      147.46      149.74     22.29 o
  -8  19   5      123.44      111.84     31.90 o
  -7  19   5       43.96       41.64     20.07 o
  -6  19   5      137.65      137.37     19.30 o
  -5  19   5     2083.89     2175.56     45.99 o
  -4  19   5     1109.52     1160.24     33.84 o
  -3  19   5        3.87       -1.84     11.25 o
  -2  19   5        1.26      -10.28     10.28 o
  -1  19   5      178.65      162.29     14.19 o
   0  19   5      965.83      911.63     23.25 o
   1  19   5      227.38      281.00     15.77 o
   2  19   5        4.07       -9.68      9.68 o
   3  19   5     2492.91     2432.05     45.53 o
   4  19   5      784.86      784.32     28.45 o
   5  19   5        6.81      -14.80     14.80 o
   6  19   5       23.63       41.18     16.63 o
   7  19   5        1.46        2.53     19.69 o
   8  19   5       48.63       37.67     17.31 o
  -8  20   5        2.92       10.52     20.81 o
  -7  20   5        1.46       17.46     19.63 o
  -6  20   5        0.35      -18.73     18.73 o
  -5  20   5      844.74      843.86     30.10 o
  -4  20   5        3.38       32.49     14.01 o
  -3  20   5        2.74       -4.30     11.18 o
  -2  20   5       25.11       33.66     12.25 o
  -1  20   5        4.75       -5.65     10.81 o
   0  20   5        3.08        5.80     10.71 o
   1  20   5      131.70      118.79     12.45 o
   2  20   5      148.88      156.07     13.42 o
   3  20   5      604.73      601.02     23.24 o
   4  20   5      100.65       96.45     15.97 o
   5  20   5       44.35       22.64     12.94 o
   6  20   5      149.17      134.88     17.35 o
   7  20   5       76.45       87.85     19.31 o
  -7  21   5        2.18       37.83     21.60 o
  -6  21   5       47.29       57.70     21.96 o
  -5  21   5      660.00      668.67     28.37 o
  -4  21   5       36.28       46.11     15.63 o
  -3  21   5       26.09       25.66     12.78 o
  -2  21   5      299.58      289.28     20.28 o
  -1  21   5       53.06       33.22     12.77 o
   0  21   5       95.02       91.95     15.46 o
   1  21   5      200.74      202.32     14.29 o
   2  21   5      139.67      144.62     13.37 o
   3  21   5      178.20      164.68     17.75 o
   4  21   5        0.12       -5.13     13.41 o
   5  21   5        1.43        6.43     12.90 o
   6  21   5      109.22      104.30     17.66 o
   7  21   5        7.20       -4.44     16.34 o
  -6  22   5      453.96      528.57     35.70 o
  -5  22   5      496.78      545.40     27.09 o
  -4  22   5       15.52       13.81     18.18 o
  -3  22   5      269.09      260.92     20.24 o
  -2  22   5       43.36       42.90     15.57 o
  -1  22   5      552.70      455.70     20.80 o
   0  22   5      131.69      105.57     16.33 o
   1  22   5        5.48       -3.44     10.64 o
   2  22   5       56.98       43.83     13.47 o
   3  22   5      161.86      167.43     23.65 o
   4  22   5      753.37      757.23     29.80 o
   5  22   5      189.33      199.08     18.40 o
   6  22   5      230.93      263.46     22.31 o
  -6  23   5       18.14       45.07     23.63 o
  -5  23   5      250.87      400.27     25.71 o
  -4  23   5        7.09      -14.63     14.63 o
  -3  23   5       65.51       47.49     16.03 o
  -2  23   5      105.09      106.96     15.56 o
  -1  23   5      322.79      292.33     18.68 o
   0  23   5       37.50       51.30     13.88 o
   1  23   5      107.90      122.41     15.79 o
   2  23   5        0.50        8.24     12.14 o
   3  23   5        3.01       -2.38     14.34 o
   4  23   5       72.62       83.57     16.93 o
   5  23   5      124.38       95.52     17.05 o
   6  23   5        0.07       -5.02     15.74 o
  -5  24   5      125.49      118.79     24.78 o
  -4  24   5        0.42      -15.12     15.12 o
  -3  24   5      138.52      152.61     19.71 o
  -2  24   5      108.28      133.18     17.06 o
  -1  24   5       39.79       34.17     14.17 o
   0  24   5       48.89       38.95     13.76 o
   1  24   5       14.04        4.59     13.25 o
   2  24   5       68.53       67.43     20.06 o
   3  24   5      233.10      279.81     21.84 o
   4  24   5        4.67        6.99     16.31 o
   5  24   5        0.00       19.66     16.56 o
  -4  25   5       56.54       39.29     21.56 o
  -3  25   5      454.81      459.82     26.45 o
  -2  25   5      108.14      147.69     20.94 o
  -1  25   5      259.62      296.15     21.37 o
   0  25   5        0.66       -5.15     13.23 o
   1  25   5        4.17        3.37     16.84 o
   2  25   5        7.72       45.27     20.36 o
   3  25   5      334.90      395.47     25.17 o
   4  25   5      350.59      389.59     25.78 o
  -3  26   5        1.39       -8.24     16.55 o
  -2  26   5       55.49       34.71     17.78 o
  -1  26   5       34.81       40.27     15.55 o
   0  26   5      103.59       91.38     16.66 o
   1  26   5       72.86       59.75     22.52 o
   2  26   5      186.75      212.48     31.08 o
   3  26   5        6.61       11.70     19.99 o
 -11   0   6        1.25      -17.94     17.94 o
 -10   0   6        0.51        2.55     17.05 o
  -9   0   6     1372.91     1388.32     46.95 o
  -8   0   6      519.37      504.05     28.54 o
  -7   0   6      643.10      628.13     29.60 o
  -6   0   6     4418.50     4735.60     68.09 o
  -5   0   6      143.55      130.11     14.97 o
  -4   0   6    10566.92     9935.52    134.94 o
  -3   0   6      281.50      322.99     24.56 o
  -2   0   6      657.62      689.23     19.75 o
  -1   0   6     8096.66     8202.59    112.08 o
   0   0   6      697.38      531.11     13.97 o
   1   0   6     2475.15     2371.65     55.13 o
   2   0   6    29277.33    31016.49    454.66 o
   3   0   6      874.47      801.84     28.01 o
   4   0   6      299.52      313.74     33.54 o
   5   0   6     3468.97     3605.63     59.10 o
   6   0   6       48.73       42.60      9.30 o
   7   0   6     1277.86     1262.41     30.77 o
   8   0   6      123.61      117.46     18.31 o
   9   0   6      776.90      738.65     33.98 o
  10   0   6       27.73       45.00     15.99 o
  11   0   6      484.56      571.39    108.17 o
 -11   1   6        4.53       -7.06     17.97 o
 -10   1   6       15.18       -8.74     11.76 o
  -9   1   6      307.79      322.20     19.28 o
  -8   1   6      431.64      395.00     18.32 o
  -7   1   6      463.56      471.54     16.42 o
  -6   1   6     2388.65     2467.18     32.30 o
  -5   1   6     1835.18     1804.59     61.51 o
  -4   1   6     7552.63     7853.69     77.52 o
  -3   1   6     2044.96     1979.52     34.60 o
  -2   1   6    15251.27    15097.98    138.62 o
  -1   1   6       17.42       42.40      6.91 o
   0   1   6     1336.68     1145.34     17.23 o
   1   1   6     2069.63     1899.09     21.18 o
   2   1   6     8770.33     9239.41     88.04 o
   3   1   6      870.32      894.99     15.47 o
   4   1   6    11221.25    11831.99    214.70 o
   5   1   6     2171.81     2165.17     29.00 o
   6   1   6      964.73     1019.26     18.66 o
   7   1   6        3.96        4.16      6.51 o
   8   1   6      984.80      972.51     28.34 o
   9   1   6        4.16       18.08     10.23 o
  10   1   6       17.56       10.83     10.61 o
  11   1   6      144.67      113.73     15.69 o
 -11   2   6       32.98       18.43     13.86 o
 -10   2   6      160.84      178.03     27.02 o
  -9   2   6        6.51        0.27     11.05 o
  -8   2   6      105.26       98.02     12.47 o
  -7   2   6     1164.44     1198.67     28.17 o
  -6   2   6     1282.28     1223.84     21.17 o
  -5   2   6       48.82       21.11      6.73 o
  -4   2   6       18.03       20.78      9.77 o
  -3   2   6      851.92      767.09     15.08 o
  -2   2   6       85.15       66.27      6.51 o
  -1   2   6     7520.33     7187.01     70.65 o
   0   2   6     4793.24     4901.10     56.18 o
   1   2   6      689.16      627.45     15.55 o
   2   2   6     5433.13     5662.49     57.29 o
   3   2   6      742.10      771.82     13.80 o
   4   2   6     1458.48     1339.29     25.00 o
   5   2   6       64.27       65.78      6.10 o
   6   2   6      348.91      351.27     14.94 o
   7   2   6      772.67      794.24     16.08 o
   8   2   6        0.04      -10.16     10.16 o
   9   2   6       38.48       17.67     10.26 o
  10   2   6       14.06       -8.39     12.60 o
  11   2   6       45.61       58.22     18.12 o
 -11   3   6        0.91        8.28     13.36 o
 -10   3   6      128.08      160.94     16.23 o
  -9   3   6        1.09       -9.86     15.38 o
  -8   3   6        8.49       36.50     11.27 o
  -7   3   6      753.77      743.19     22.39 o
  -6   3   6       10.38       -3.76      5.70 o
  -5   3   6     3259.26     3338.51     43.64 o
  -4   3   6      116.37      140.37      7.82 o
  -3   3   6     5758.59     5756.65     54.78 o
  -2   3   6        3.09        0.70      4.81 o
  -1   3   6      517.89      491.46     11.40 o
   0   3   6     1703.32     1680.02     25.52 o
   1   3   6      354.53      458.93     15.03 o
   2   3   6     4626.75     4702.24     45.55 o
   3   3   6      230.02      180.21      8.28 o
   4   3   6     7928.65     8620.97     77.69 o
   5   3   6      490.71      483.15     11.07 o
   6   3   6      191.59      205.43     11.72 o
   7   3   6      109.69      108.35      9.72 o
   8   3   6     1627.46     1571.38     34.46 o
   9   3   6      774.00      732.18     24.01 o
  10   3   6      126.06      150.55     13.51 o
  11   3   6       69.91       53.03     18.24 o
 -11   4   6       15.32       15.19     13.70 o
 -10   4   6       47.92       85.97     15.27 o
  -9   4   6      418.84      439.96     19.00 o
  -8   4   6      271.66      252.71     14.60 o
  -7   4   6      375.12      361.37     15.81 o
  -6   4   6      249.72      223.88     11.57 o
  -5   4   6       26.40       10.40      6.12 o
  -4   4   6      376.87      288.35     10.40 o
  -3   4   6     1973.96     2254.18     26.46 o
  -2   4   6     5684.47     5874.25     54.93 o
  -1   4   6     6203.06     6775.21     68.65 o
   0   4   6       23.99       11.41      6.66 o
   1   4   6     2135.47     2257.04     25.84 o
   2   4   6      420.32      370.94      9.84 o
   3   4   6    11589.26    13507.11    126.33 o
   4   4   6     9759.93    10620.67     88.25 o
   5   4   6      468.73      581.21     14.70 o
   6   4   6      375.37      399.04     12.95 o
   7   4   6       15.64       34.39      8.57 o
   8   4   6     1137.52     1180.13     30.08 o
   9   4   6        0.28       -9.91      9.91 o
  10   4   6       17.84       33.72     10.65 o
  11   4   6      163.70      206.13     43.56 o
 -11   5   6        2.32       11.71     13.59 o
 -10   5   6     1586.95     1708.17     36.19 o
  -9   5   6      169.76      158.61     14.34 o
  -8   5   6        0.77       -7.58      9.20 o
  -7   5   6      405.29      398.99     16.26 o
  -6   5   6      258.39      260.12     10.39 o
  -5   5   6      243.68      292.79     12.12 o
  -4   5   6      345.11      365.31     11.58 o
  -3   5   6      395.66      426.87     11.11 o
  -2   5   6     1919.64     1971.60     23.74 o
  -1   5   6     3570.13     3701.75     41.05 o
   0   5   6     1206.29     1255.56     26.16 o
   1   5   6     6362.35     6873.56     59.49 o
   2   5   6      882.84      726.61     14.55 o
   3   5   6      170.85      215.75     10.61 o
   4   5   6     5110.89     5317.38     66.92 o
   5   5   6      243.52      330.83     11.64 o
   6   5   6        0.18       -5.71      5.71 o
   7   5   6      743.36      771.10     20.00 o
   8   5   6      371.82      325.60     24.04 o
   9   5   6        0.07       -6.62      9.87 o
  10   5   6       13.17        9.27     10.92 o
  11   5   6       14.20       -3.52     25.04 o
 -11   6   6       98.59      111.44     16.68 o
 -10   6   6       16.51       24.67     16.29 o
  -9   6   6       32.73       31.06     11.57 o
  -8   6   6      288.29      257.63     15.67 o
  -7   6   6      596.88      625.20     18.99 o
  -6   6   6      590.16      562.94     14.51 o
  -5   6   6     1240.83     1205.70     22.99 o
  -4   6   6      479.25      505.94     13.09 o
  -3   6   6     9752.91     9807.46     95.16 o
  -2   6   6      295.78      367.62     12.26 o
  -1   6   6     9510.67     8983.33     87.69 o
   0   6   6     1292.75     1290.57     19.12 o
   1   6   6       15.04       34.17      4.89 o
   2   6   6       32.32       42.51      5.75 o
   3   6   6      554.72      588.32     13.93 o
   4   6   6     4432.57     4810.81     53.31 o
   5   6   6        7.30       13.66      6.15 o
   6   6   6       17.19       26.61      6.58 o
   7   6   6      415.63      368.52     17.76 o
   8   6   6      429.83      349.57     18.33 o
   9   6   6       17.16       20.05     11.34 o
  10   6   6      147.17      143.37     19.94 o
  11   6   6      127.64      151.99     22.87 o
 -11   7   6        0.84      -15.03     15.03 o
 -10   7   6      435.28      408.07     23.99 o
  -9   7   6      355.38      394.90     21.66 o
  -8   7   6       54.43       33.74     10.31 o
  -7   7   6      443.39      461.89     17.16 o
  -6   7   6      763.88      787.15     18.07 o
  -5   7   6      270.10      315.88     12.70 o
  -4   7   6        1.30       -5.31      5.31 o
  -3   7   6     2237.34     2216.10     29.23 o
  -2   7   6     1895.46     2046.66     31.92 o
  -1   7   6     2173.14     2416.75     30.97 o
   0   7   6      109.85      132.46     11.78 o
   1   7   6     2801.38     2680.57     37.63 o
   2   7   6     1083.88      921.39     17.14 o
   3   7   6        0.06       -5.16      5.16 o
   4   7   6      703.63      706.83     18.63 o
   5   7   6      155.15      178.87      9.63 o
   6   7   6       14.38       16.70      6.19 o
   7   7   6       16.82       -1.00      9.50 o
   8   7   6       10.04       18.62     11.10 o
   9   7   6      134.82      149.99     14.53 o
  10   7   6      143.58       92.01     13.79 o
  11   7   6        0.03      -15.77     17.52 o
 -11   8   6      365.39      392.99     23.59 o
 -10   8   6      541.11      527.88     25.45 o
  -9   8   6      372.63      428.03     19.14 o
  -8   8   6      252.22      250.85     14.60 o
  -7   8   6      563.62      580.18     21.96 o
  -6   8   6      167.59      154.84     10.08 o
  -5   8   6     3024.41     3169.88     46.33 o
  -4   8   6       20.29       -8.03      8.03 o
  -3   8   6       67.21      105.68      9.05 o
  -2   8   6      167.91      136.43      8.61 o
  -1   8   6      949.88     1111.14     19.73 o
   0   8   6     1193.62     1101.99     22.11 o
   1   8   6      460.88      435.41     11.09 o
   2   8   6      464.67      431.68     12.73 o
   3   8   6      738.28      734.66     16.20 o
   4   8   6       23.95       45.64      7.89 o
   5   8   6      181.15      184.48     10.51 o
   6   8   6      170.69      173.39     10.37 o
   7   8   6        8.42       -0.44      9.69 o
   8   8   6      751.23      793.93     26.40 o
   9   8   6       21.72       10.09     13.94 o
  10   8   6      627.59      592.41     25.35 o
  11   8   6        0.01       -7.49     19.14 o
 -11   9   6       40.92       27.04     15.81 o
 -10   9   6      118.57       98.84     16.98 o
  -9   9   6      146.21      162.47     17.10 o
  -8   9   6      775.86      890.85     33.65 o
  -7   9   6      322.41      310.31     14.89 o
  -6   9   6        3.56       -5.54      7.42 o
  -5   9   6      423.93      423.52     16.33 o
  -4   9   6       86.67       72.87     10.21 o
  -3   9   6       34.64       38.20      8.21 o
  -2   9   6     3012.14     3310.20     40.92 o
  -1   9   6     3777.94     3854.48     45.38 o
   0   9   6     1084.39      973.36     21.32 o
   1   9   6      324.02      301.20      9.59 o
   2   9   6     1075.48     1187.73     20.99 o
   3   9   6      338.51      368.90     13.18 o
   4   9   6       97.52      145.17     13.88 o
   5   9   6     2127.67     2075.19     38.02 o
   6   9   6     1198.33     1221.64     26.62 o
   7   9   6       14.59       13.93     13.14 o
   8   9   6      116.77      124.44     14.46 o
   9   9   6       66.10       19.26     14.02 o
  10   9   6       12.43        8.53     12.27 o
  11   9   6        0.28       15.19     18.66 o
 -11  10   6       59.51      -12.27     36.47 o
 -10  10   6      582.80      620.40     27.92 o
  -9  10   6       48.59       44.15     14.59 o
  -8  10   6        6.26      -10.33     16.85 o
  -7  10   6       90.73       91.50     11.64 o
  -6  10   6      109.33      139.63     10.86 o
  -5  10   6        2.00       -7.42      7.42 o
  -4  10   6       34.01       38.91      7.67 o
  -3  10   6      162.50      133.87      9.84 o
  -2  10   6      958.48      770.26     17.84 o
  -1  10   6      159.67      119.83     15.78 o
   0  10   6       28.16        6.24     11.30 o
   1  10   6     1786.97     1700.94     27.17 o
   2  10   6     3317.13     3247.65     40.53 o
   3  10   6     2508.51     2780.00     37.14 o
   4  10   6      195.10      236.59     11.44 o
   5  10   6       26.18       22.36      8.70 o
   6  10   6      210.00      215.30     13.77 o
   7  10   6      728.67      710.31     25.83 o
   8  10   6        0.10       -1.97     11.19 o
   9  10   6        0.25       -0.06     14.46 o
  10  10   6       28.61       44.84     13.89 o
 -10  11   6      126.78      172.06     19.13 o
  -9  11   6       19.23        1.36     13.51 o
  -8  11   6      210.28      239.11     18.35 o
  -7  11   6      196.47      170.64     16.41 o
  -6  11   6      251.61      204.53     20.84 o
  -5  11   6      115.76      105.49     10.19 o
  -4  11   6      111.38       91.65     10.34 o
  -3  11   6       86.99      115.87      9.75 o
  -2  11   6      210.57      296.39     12.68 o
  -1  11   6       82.50       80.49      8.60 o
   0  11   6      126.54      147.35     11.11 o
   1  11   6     1653.23     1597.60     27.01 o
   2  11   6      120.11      144.81     13.74 o
   3  11   6      840.82      854.13     19.32 o
   4  11   6     3777.94     3824.74     47.55 o
   5  11   6       93.63       65.92      8.64 o
   6  11   6      115.14      101.74     11.89 o
   7  11   6       41.91       -0.26     11.51 o
   8  11   6       41.44       33.55     12.34 o
   9  11   6      816.60      820.88     29.64 o
  10  11   6       69.46       55.63     14.59 o
 -10  12   6       83.24       73.58     17.26 o
  -9  12   6        2.21       12.23     14.22 o
  -8  12   6      542.89      575.17     25.41 o
  -7  12   6        1.57       15.27     13.46 o
  -6  12   6     2441.79     2334.67     40.78 o
  -5  12   6      607.42      575.10     23.11 o
  -4  12   6      300.73      272.84     12.41 o
  -3  12   6        0.10       -7.35      7.35 o
  -2  12   6     2239.54     2110.62     32.48 o
  -1  12   6      113.45      114.78     10.02 o
   0  12   6     6699.02     6838.46     82.10 o
   1  12   6      237.38      259.06     12.83 o
   2  12   6     1871.78     1963.10     34.85 o
   3  12   6      681.14      696.47     18.37 o
   4  12   6       46.26       61.91      9.42 o
   5  12   6      517.64      479.63     17.91 o
   6  12   6      213.22      224.20     15.25 o
   7  12   6     1100.64      954.83     31.60 o
   8  12   6       73.18       65.50     14.47 o
   9  12   6       21.16       22.17     13.69 o
  10  12   6       32.18       31.35     14.41 o
 -10  13   6        0.00      -15.32     15.32 o
  -9  13   6      156.17      151.14     18.85 o
  -8  13   6       19.86       10.97     13.51 o
  -7  13   6       31.74       24.97     13.96 o
  -6  13   6     1617.47     1640.97     33.90 o
  -5  13   6     1748.40     1789.54     41.10 o
  -4  13   6     2052.82     2010.83     31.15 o
  -3  13   6      295.38      270.34     13.35 o
  -2  13   6      451.40      463.65     16.20 o
  -1  13   6        0.09       -8.62      8.62 o
   0  13   6     4655.62     5059.89     66.07 o
   1  13   6       28.54       11.22      8.23 o
   2  13   6      529.17      552.29     23.21 o
   3  13   6     2630.84     2569.40     42.70 o
   4  13   6        0.89       -9.70      9.70 o
   5  13   6     2354.71     2317.88     41.83 o
   6  13   6       15.70       20.26     11.96 o
   7  13   6      814.88      727.61     32.27 o
   8  13   6      237.15      232.90     22.77 o
   9  13   6       22.61        6.44     13.77 o
  10  13   6       14.47       14.46     14.50 o
 -10  14   6       31.03       23.77     17.16 o
  -9  14   6       72.37       68.06     17.27 o
  -8  14   6      528.89      557.65     26.36 o
  -7  14   6       20.69       23.39     13.41 o
  -6  14   6     1035.43     1074.57     28.02 o
  -5  14   6     2982.61     2923.97     46.38 o
  -4  14   6       14.51       11.84      7.84 o
  -3  14   6      692.19      677.26     20.38 o
  -2  14   6      145.52      120.07     13.77 o
  -1  14   6       55.04       55.84      9.69 o
   0  14   6     2641.63     2674.12     43.47 o
   1  14   6       96.79       97.85     10.70 o
   2  14   6      515.38      482.86     17.80 o
   3  14   6     1201.51     1213.46     29.11 o
   4  14   6      334.21      328.21     25.87 o
   5  14   6      120.00      134.36     14.91 o
   6  14   6        3.04        2.83     13.00 o
   7  14   6      302.08      219.89     18.95 o
   8  14   6       23.36       35.07     14.43 o
   9  14   6       38.75       33.79     14.35 o
  10  14   6        0.88        0.11     23.25 o
  -9  15   6      174.10      190.20     24.01 o
  -8  15   6        1.87       33.04     15.33 o
  -7  15   6      200.70      245.00     24.67 o
  -6  15   6      849.66      928.20     28.06 o
  -5  15   6      730.57      706.92     33.56 o
  -4  15   6      520.69      477.29     14.80 o
  -3  15   6      263.35      216.75     25.17 o
  -2  15   6      754.06      673.34     20.52 o
  -1  15   6      223.05      224.08     10.99 o
   0  15   6      415.31      464.92     19.19 o
   1  15   6      305.38      298.28     14.69 o
   2  15   6       14.26       45.95     10.61 o
   3  15   6      118.82       94.59     21.75 o
   4  15   6      580.17      552.51     22.34 o
   5  15   6      220.68      222.50     19.97 o
   6  15   6      955.87      888.57     36.07 o
   7  15   6      206.41      175.76     21.23 o
   8  15   6       19.53       45.19     17.35 o
   9  15   6       65.57       65.68     27.63 o
  -9  16   6       23.57       12.79     18.20 o
  -8  16   6       72.57       54.66     21.97 o
  -7  16   6       67.31       55.27     20.30 o
  -6  16   6      173.05      191.09     23.99 o
  -5  16   6      309.82      357.55     25.71 o
  -4  16   6      208.25      183.67     14.03 o
  -3  16   6        0.83       -9.49      9.49 o
  -2  16   6       66.01       54.56     11.12 o
  -1  16   6      528.64      526.36     15.46 o
   0  16   6        1.18      -10.52     10.52 o
   1  16   6        0.21        6.22     10.17 o
   2  16   6      152.98      180.48     13.98 o
   3  16   6     1093.35     1123.59     30.08 o
   4  16   6       28.71       19.62     17.11 o
   5  16   6       18.29       24.28     12.61 o
   6  16   6       13.65        3.92     17.67 o
   7  16   6       37.00       27.88     16.88 o
   8  16   6       55.66       49.11     18.66 o
   9  16   6        9.07        7.90     17.87 o
  -9  17   6      157.18      159.79     24.41 o
  -8  17   6        7.82       -8.61     18.44 o
  -7  17   6       99.01       72.83     20.05 o
  -6  17   6       55.33       78.51     17.41 o
  -5  17   6        0.24        1.74     14.29 o
  -4  17   6      108.29       92.25     12.91 o
  -3  17   6     1592.17     1574.76     31.89 o
  -2  17   6      430.52      436.93     18.06 o
  -1  17   6      599.31      579.62     16.28 o
   0  17   6      113.02      102.66     11.40 o
   1  17   6      963.53      952.03     25.85 o
   2  17   6     1473.37     1435.91     30.62 o
   3  17   6      444.86      448.72     21.25 o
   4  17   6     1195.71     1195.12     38.96 o
   5  17   6      643.59      674.46     26.08 o
   6  17   6      902.19     1034.26     36.10 o
   7  17   6       88.14      158.64     21.40 o
   8  17   6      133.74      152.95     34.86 o
   9  17   6      138.35       97.74     21.95 o
  -8  18   6      317.88      340.32     29.10 o
  -7  18   6      206.31      185.46     24.78 o
  -6  18   6        0.84      -15.00     15.30 o
  -5  18   6     1561.17     1678.97     45.13 o
  -4  18   6       93.91      135.65     23.04 o
  -3  18   6      430.87      384.61     18.21 o
  -2  18   6       67.20       67.28     14.60 o
  -1  18   6      150.08      149.10     13.80 o
   0  18   6       63.13       80.03     11.84 o
   1  18   6     1074.76     1046.10     24.42 o
   2  18   6      339.31      347.62     17.96 o
   3  18   6       28.29       29.50     14.68 o
   4  18   6      537.03      545.70     27.31 o
   5  18   6       87.12       92.89     15.91 o
   6  18   6     1070.22     1108.50     37.22 o
   7  18   6      183.59      143.92     21.99 o
   8  18   6       42.27       37.34     31.78 o
  -8  19   6       50.08       36.77     21.57 o
  -7  19   6      338.51      270.86     27.48 o
  -6  19   6        3.19       -4.08     18.22 o
  -5  19   6     1277.57     1335.03     41.59 o
  -4  19   6      903.34      973.90     31.11 o
  -3  19   6      196.83      226.89     15.96 o
  -2  19   6       35.60       22.04     12.26 o
  -1  19   6      296.37      286.84     16.73 o
   0  19   6       10.51       -9.60      9.60 o
   1  19   6      383.98      336.16     15.71 o
   2  19   6       13.87       -1.35     10.06 o
   3  19   6        0.33       -0.88     15.06 o
   4  19   6       12.02       13.48     16.16 o
   5  19   6       33.17        9.05     14.12 o
   6  19   6      225.76      198.39     21.63 o
   7  19   6       31.93       54.03     19.50 o
   8  19   6       47.03       14.09     19.09 o
  -7  20   6       14.89        5.14     21.02 o
  -6  20   6      200.36      212.16     25.60 o
  -5  20   6        0.02       32.74     15.43 o
  -4  20   6       54.21       52.10     18.25 o
  -3  20   6      533.14      517.70     21.61 o
  -2  20   6      218.20      244.66     16.94 o
  -1  20   6       10.72        6.01     11.25 o
   0  20   6      627.13      688.98     21.38 o
   1  20   6      498.99      513.28     18.75 o
   2  20   6       24.96        3.33     10.62 o
   3  20   6       20.17        9.40     19.73 o
   4  20   6      281.60      257.81     22.69 o
   5  20   6       52.40       38.74     15.10 o
   6  20   6       25.20       40.13     17.27 o
   7  20   6      117.98      125.63     23.06 o
  -7  21   6       20.37       11.31     21.38 o
  -6  21   6      184.06      226.18     48.68 o
  -5  21   6       11.90        7.09     15.21 o
  -4  21   6      389.62      348.28     30.08 o
  -3  21   6       25.37       38.08     12.94 o
  -2  21   6      266.78      296.10     19.60 o
  -1  21   6       27.32        9.50     12.06 o
   0  21   6      166.49      124.14     16.32 o
   1  21   6      390.75      428.55     18.13 o
   2  21   6        2.55       32.18     13.14 o
   3  21   6      780.39      788.61     29.04 o
   4  21   6      255.32      279.53     20.86 o
   5  21   6        3.76      -12.62     12.62 o
   6  21   6       28.62       24.09     15.76 o
   7  21   6        0.08       -5.79     16.39 o
  -6  22   6       67.15       50.80     23.22 o
  -5  22   6        0.68       74.64     18.06 o
  -4  22   6      127.45      148.27     18.69 o
  -3  22   6        0.22      -12.95     12.95 o
  -2  22   6        4.92        5.99     12.31 o
  -1  22   6        0.44       -5.46     11.54 o
   0  22   6       12.60       14.16     12.99 o
   1  22   6       45.37       56.99     13.95 o
   2  22   6      121.24      112.70     15.23 o
   3  22   6      210.80      183.61     23.09 o
   4  22   6       32.45       12.82     14.60 o
   5  22   6       14.30       36.52     14.67 o
   6  22   6       15.20       50.48     17.69 o
  -5  23   6      108.92      140.41     20.96 o
  -4  23   6       50.01       29.93     16.51 o
  -3  23   6       35.58        9.07     14.19 o
  -2  23   6      274.48      248.89     18.78 o
  -1  23   6        0.65      -12.29     12.64 o
   0  23   6      257.85      241.41     17.15 o
   1  23   6      222.13      225.41     17.97 o
   2  23   6       88.23       98.78     21.13 o
   3  23   6       91.73      111.07     17.56 o
   4  23   6      121.41      140.83     18.94 o
   5  23   6      480.34      540.64     33.13 o
  -5  24   6        2.68        1.83     17.06 o
  -4  24   6       32.31       26.32     17.22 o
  -3  24   6        0.33      -19.50     24.81 o
  -2  24   6      120.15      113.44     16.80 o
  -1  24   6       12.79       34.89     14.39 o
   0  24   6     1200.21     1173.98     43.38 o
   1  24   6        1.67       -2.78     13.39 o
   2  24   6       34.17       23.33     18.70 o
   3  24   6       41.98       27.88     26.98 o
   4  24   6       31.57       15.47     17.89 o
   5  24   6        0.33        1.04     16.10 o
  -4  25   6        5.26       -1.73     15.51 o
  -3  25   6      224.67      199.95     28.94 o
  -2  25   6      110.27       94.50     18.91 o
  -1  25   6       15.69       18.30     15.79 o
   0  25   6      483.82      473.73     24.07 o
   1  25   6       55.23       54.66     16.07 o
   2  25   6       15.36       19.32     20.02 o
   3  25   6       19.89       49.33     21.34 o
  -2  26   6        4.73       13.27     16.59 o
  -1  26   6      130.90      107.04     17.84 o
   0  26   6       80.44       51.35     15.88 o
   1  26   6       52.20       63.98     22.27 o
   2  26   6       12.90       43.24     21.13 o
 -11   1   7      204.09      207.75     18.66 o
 -10   1   7      116.56      117.55     15.60 o
  -9   1   7      158.77      127.85     14.89 o
  -8   1   7      526.01      496.15     21.07 o
  -7   1   7     1674.55     1630.39     34.11 o
  -6   1   7        0.08        2.02      5.87 o
  -5   1   7      248.05      254.29     11.55 o
  -4   1   7     1680.68     1669.39     32.01 o
  -3   1   7    12843.13    13640.28    128.01 o
  -2   1   7     2388.54     2326.78     29.80 o
  -1   1   7     2277.55     2183.25     28.32 o
   0   1   7      631.89      585.59     12.45 o
   1   1   7     1869.36     1764.11     22.66 o
   2   1   7      130.46      134.02      6.72 o
   3   1   7      245.50      309.75     10.75 o
   4   1   7     3282.23     3302.78     43.32 o
   5   1   7      581.32      572.17     13.21 o
   6   1   7      104.88      120.90      9.50 o
   7   1   7      422.78      410.91     18.92 o
   8   1   7     2470.17     2354.13     38.97 o
   9   1   7      265.82      238.80     16.09 o
  10   1   7       16.83        6.28     11.38 o
  11   1   7       85.98       68.75     17.57 o
 -11   2   7       42.82       23.79     14.40 o
 -10   2   7       12.44       33.89     17.86 o
  -9   2   7      522.67      577.82     23.53 o
  -8   2   7       33.95       15.26     13.61 o
  -7   2   7       42.34       27.61     10.93 o
  -6   2   7      160.49      149.98     10.97 o
  -5   2   7     2909.13     3011.29     37.34 o
  -4   2   7       88.43      121.61      9.14 o
  -3   2   7     6670.55     6771.94     69.16 o
  -2   2   7      292.10      266.92     15.03 o
  -1   2   7      650.70      579.21     13.75 o
   0   2   7     5056.55     5372.74     55.71 o
   1   2   7       37.20       43.39      5.51 o
   2   2   7    11247.06    11418.80    108.01 o
   3   2   7      234.00      236.98      9.47 o
   4   2   7        9.30       -4.76      4.76 o
   5   2   7        1.32       -5.14      5.82 o
   6   2   7      349.69      364.67     12.96 o
   7   2   7        5.70       20.79     13.30 o
   8   2   7     3185.60     3059.47     53.04 o
   9   2   7        3.36        0.85     10.36 o
  10   2   7       65.54       86.79     19.41 o
  11   2   7       30.90       28.57     13.26 o
 -11   3   7      105.40       94.41     16.00 o
 -10   3   7      257.20      226.61     33.96 o
  -9   3   7      408.54      469.16     21.84 o
  -8   3   7     2630.45     2672.47     47.77 o
  -7   3   7      107.21      112.99     12.59 o
  -6   3   7      345.50      322.14     12.14 o
  -5   3   7      602.99      619.63     15.37 o
  -4   3   7     3717.23     3667.74     42.63 o
  -3   3   7      353.85      413.46     19.41 o
  -2   3   7     3898.10     4056.79     41.14 o
  -1   3   7      867.68      738.81     17.04 o
   0   3   7     3185.16     3310.43     42.55 o
   1   3   7        0.79        5.41      5.29 o
   2   3   7       32.76       14.84      5.41 o
   3   3   7      920.06      902.26     18.40 o
   4   3   7     5424.91     5793.53     67.79 o
   5   3   7        9.37        1.89      4.68 o
   6   3   7      416.76      452.70     14.31 o
   7   3   7      376.64      382.08     31.58 o
   8   3   7     1820.71     1792.00     38.65 o
   9   3   7       72.24       46.32     12.20 o
  10   3   7      200.81      180.28     15.45 o
  11   3   7       15.89       20.52     12.65 o
 -11   4   7       22.46       47.85     14.82 o
 -10   4   7      189.15      236.81     18.88 o
  -9   4   7       78.51       92.21     14.13 o
  -8   4   7       28.50       78.97     15.52 o
  -7   4   7      104.80       98.88     12.31 o
  -6   4   7     1914.66     1968.44     28.38 o
  -5   4   7     1389.25     1321.19     25.87 o
  -4   4   7      285.47      347.25     11.97 o
  -3   4   7      170.97      183.60     11.22 o
  -2   4   7     4379.77     4945.38     45.55 o
  -1   4   7      685.39      675.68     15.39 o
   0   4   7      493.29      479.56     14.01 o
   1   4   7      529.71      353.33     13.10 o
   2   4   7      461.11      521.17     12.80 o
   3   4   7        1.97       26.72      7.08 o
   4   4   7      125.12      165.69     12.36 o
   5   4   7     2458.93     2323.72     39.44 o
   6   4   7        5.16        7.69      6.47 o
   7   4   7     1593.12     1598.38     34.72 o
   8   4   7     1022.35      990.40     42.58 o
   9   4   7        2.07        3.59     10.54 o
  10   4   7        0.58        6.78     11.44 o
  11   4   7       19.33       12.05     13.32 o
 -11   5   7        9.17       27.50     14.61 o
 -10   5   7      747.28      861.80     29.83 o
  -9   5   7       78.27       85.72     14.93 o
  -8   5   7      590.00      590.71     23.99 o
  -7   5   7      212.51      190.48     14.36 o
  -6   5   7      709.07      616.12     15.80 o
  -5   5   7      156.37      147.91      9.21 o
  -4   5   7     2070.39     1920.87     27.53 o
  -3   5   7      112.69      114.86      7.46 o
  -2   5   7      654.23      700.21     14.42 o
  -1   5   7       47.73       37.88      9.96 o
   0   5   7     1320.83     1302.15     21.51 o
   1   5   7     3106.38     2973.33     30.85 o
   2   5   7      529.39      435.82     11.41 o
   3   5   7     8301.38     9228.32     84.47 o
   4   5   7      751.67      798.44     18.10 o
   5   5   7       12.81       18.66      6.85 o
   6   5   7      233.50      265.89     20.70 o
   7   5   7      287.66      287.50     16.86 o
   8   5   7        1.80      -10.43     10.43 o
   9   5   7       32.20       20.00     11.65 o
  10   5   7       10.10       18.53     12.03 o
  11   5   7      409.48      526.47     33.25 o
 -11   6   7      221.91      249.17     36.09 o
 -10   6   7     1342.76     1387.63     47.02 o
  -9   6   7      290.18      286.60     18.39 o
  -8   6   7      793.17      671.19     23.94 o
  -7   6   7      202.10      214.99     19.15 o
  -6   6   7     1010.88     1008.97     19.77 o
  -5   6   7      359.05      345.11     12.33 o
  -4   6   7      374.69      397.60     12.91 o
  -3   6   7      631.42      652.53     16.71 o
  -2   6   7    22671.46    23862.36    217.16 o
  -1   6   7     2296.77     2402.48     30.74 o
   0   6   7     1093.91      956.63     17.39 o
   1   6   7       89.54      103.04      6.54 o
   2   6   7     2322.66     2769.02     34.58 o
   3   6   7      974.41     1054.45     19.38 o
   4   6   7     1186.31     1234.40     24.81 o
   5   6   7       48.38       31.52      7.21 o
   6   6   7       94.10       96.34     10.08 o
   7   6   7       21.37       15.17     10.49 o
   8   6   7       50.24       31.92     11.92 o
   9   6   7      950.11      916.76     28.87 o
  10   6   7        2.57       16.48     11.60 o
  11   6   7       29.37       17.70     12.84 o
 -11   7   7      385.51      422.52     27.63 o
 -10   7   7        4.66        3.64     14.93 o
  -9   7   7      359.36      379.07     20.37 o
  -8   7   7      166.57      144.53     17.56 o
  -7   7   7      307.09      303.04     16.66 o
  -6   7   7        1.19       -6.92      6.92 o
  -5   7   7      512.70      498.89     14.74 o
  -4   7   7     1711.24     1664.46     25.47 o
  -3   7   7      634.71      636.78     20.72 o
  -2   7   7     3301.49     2966.03     42.16 o
  -1   7   7      446.29      389.66     11.84 o
   0   7   7     1384.56     1208.69     20.92 o
   1   7   7       35.79       24.35      5.32 o
   2   7   7      435.60      524.09     13.94 o
   3   7   7      558.88      694.89     16.10 o
   4   7   7      425.13      345.15     16.91 o
   5   7   7     1540.70     1544.04     34.16 o
   6   7   7      117.53      102.77     10.54 o
   7   7   7      126.20      105.41     13.13 o
   8   7   7       15.38      -11.23     11.23 o
   9   7   7      111.68       81.80     19.38 o
  10   7   7        2.36       10.17     12.26 o
  11   7   7      399.61      424.20     37.23 o
 -11   8   7      834.43      978.22     39.18 o
 -10   8   7       26.72       31.31     17.41 o
  -9   8   7      163.40      185.69     18.93 o
  -8   8   7      164.46      138.28     14.64 o
  -7   8   7      508.02      570.07     21.79 o
  -6   8   7      108.70      122.38     11.11 o
  -5   8   7     1392.19     1482.02     24.65 o
  -4   8   7      683.76      727.96     16.52 o
  -3   8   7     1569.26     1556.49     28.86 o
  -2   8   7      794.34      877.84     18.35 o
  -1   8   7      469.46      583.12     14.52 o
   0   8   7        2.25        4.23      6.89 o
   1   8   7     1145.35     1357.52     20.27 o
   2   8   7     4961.30     5375.27     58.68 o
   3   8   7      391.12      381.16     13.40 o
   4   8   7       10.32        7.69      6.87 o
   5   8   7     1203.07     1070.96     24.35 o
   6   8   7     1192.44     1141.86     25.95 o
   7   8   7      102.44       98.60     13.02 o
   8   8   7        7.81       -5.03     11.03 o
   9   8   7        0.16       -8.46     11.34 o
  10   8   7      116.83      118.83     15.75 o
  11   8   7        0.42        9.59     13.24 o
 -10   9   7       27.04       15.08     16.74 o
  -9   9   7        3.43      -12.62     14.96 o
  -8   9   7      102.79       70.67     13.18 o
  -7   9   7      778.67      820.28     24.93 o
  -6   9   7       62.49       71.05      9.96 o
  -5   9   7     3640.02     3725.67     45.19 o
  -4   9   7      999.82     1012.63     23.72 o
  -3   9   7      507.82      477.97     17.55 o
  -2   9   7     2777.30     2817.60     37.37 o
  -1   9   7       13.91        6.56      6.30 o
   0   9   7      872.02      943.12     21.72 o
   1   9   7     1926.16     2147.54     27.57 o
   2   9   7     2756.51     3078.70     39.24 o
   3   9   7       23.18        3.79      7.15 o
   4   9   7      374.95      395.29     13.91 o
   5   9   7       14.17       13.66      7.35 o
   6   9   7     1209.05     1106.13     26.19 o
   7   9   7      526.02      547.51     35.93 o
   8   9   7     1022.13     1031.53     30.95 o
   9   9   7      117.08      129.48     16.44 o
  10   9   7       64.56       83.93     14.96 o
 -10  10   7       51.81      106.73     41.85 o
  -9  10   7      288.55      271.91     20.09 o
  -8  10   7      460.96      483.96     25.05 o
  -7  10   7      418.01      458.51     22.06 o
  -6  10   7      443.99      446.46     16.41 o
  -5  10   7       27.01       26.85      9.20 o
  -4  10   7       12.77       -2.82      8.75 o
  -3  10   7      819.53      757.79     23.54 o
  -2  10   7      162.97      163.30     14.33 o
  -1  10   7     1092.37     1235.10     31.70 o
   0  10   7      104.92       81.74     11.54 o
   1  10   7      173.14      197.44      9.20 o
   2  10   7     1591.74     1596.51     26.35 o
   3  10   7      106.93      142.67      9.99 o
   4  10   7      423.72      399.94     14.48 o
   5  10   7       24.50       14.79      7.87 o
   6  10   7      969.87      918.62     24.66 o
   7  10   7       55.45       59.13     13.30 o
   8  10   7      339.65      264.65     18.56 o
   9  10   7      481.00      472.13     23.79 o
  10  10   7        7.13       -7.87     12.81 o
 -10  11   7      192.01      181.44     22.41 o
  -9  11   7       12.91       -0.13     14.12 o
  -8  11   7      227.30      203.70     18.42 o
  -7  11   7     2595.25     2686.48     50.89 o
  -6  11   7      206.71      194.56     21.96 o
  -5  11   7      930.92      997.25     25.70 o
  -4  11   7       40.27       21.25     10.33 o
  -3  11   7      701.60      754.46     19.51 o
  -2  11   7      151.98      173.17     10.91 o
  -1  11   7      352.65      341.36     13.37 o
   0  11   7      161.16      178.55     12.66 o
   1  11   7      976.96      816.25     20.40 o
   2  11   7      210.45      236.37     11.47 o
   3  11   7      901.24      942.62     23.80 o
   4  11   7     1302.39     1361.47     25.64 o
   5  11   7      375.43      392.60     17.06 o
   6  11   7       34.45       24.16     10.70 o
   7  11   7       17.42        3.65     13.41 o
   8  11   7      234.97      260.09     19.21 o
   9  11   7       28.31       31.44     13.74 o
  10  11   7      276.48      249.95     20.29 o
 -10  12   7      198.38      258.69     44.73 o
  -9  12   7       35.76       44.28     15.67 o
  -8  12   7      105.18       76.63     15.69 o
  -7  12   7     1228.03     1257.09     34.41 o
  -6  12   7       26.47       10.13     13.51 o
  -5  12   7      250.29      238.48     21.10 o
  -4  12   7        3.69       -7.62      9.99 o
  -3  12   7      564.20      547.28     17.61 o
  -2  12   7      447.54      427.22     15.08 o
  -1  12   7       27.83       33.85      8.15 o
   0  12   7       42.46       21.09      9.76 o
   1  12   7      407.53      334.70     14.35 o
   2  12   7     2607.00     2685.49     43.35 o
   3  12   7      102.04      101.84     10.66 o
   4  12   7       60.26       55.86      9.64 o
   5  12   7       67.49       77.33     11.29 o
   6  12   7     2683.50     2591.12     44.29 o
   7  12   7      205.50      236.75     33.76 o
   8  12   7       25.04        6.73     12.63 o
   9  12   7       59.64       20.72     13.90 o
  10  12   7       21.59       16.97     13.76 o
 -10  13   7       40.17       43.95     19.56 o
  -9  13   7        1.60       -5.51     15.08 o
  -8  13   7      159.84      129.20     17.01 o
  -7  13   7      248.36      235.55     18.52 o
  -6  13   7       63.18       70.89     17.76 o
  -5  13   7      578.45      597.83     22.35 o
  -4  13   7      212.87      223.75     15.41 o
  -3  13   7     4754.42     4544.79     56.72 o
  -2  13   7        4.48       -8.47      8.47 o
  -1  13   7     1891.63     2108.61     33.37 o
   0  13   7     1429.83     1522.53     31.37 o
   1  13   7      178.37      170.00     11.92 o
   2  13   7     2043.02     2033.11     37.73 o
   3  13   7     2155.08     2074.70     37.72 o
   4  13   7      285.79      261.12     13.86 o
   5  13   7     1604.96     1729.94     33.14 o
   6  13   7       82.62       86.66     13.42 o
   7  13   7        2.87        0.50     12.54 o
   8  13   7       15.06        2.66     13.43 o
   9  13   7       28.96       23.28     13.80 o
  10  13   7       72.12       44.95     27.02 o
  -9  14   7       28.99       64.03     20.15 o
  -8  14   7       40.74       72.40     16.22 o
  -7  14   7      258.23      255.86     19.05 o
  -6  14   7      387.13      377.45     22.46 o
  -5  14   7     1890.31     1909.84     44.00 o
  -4  14   7       20.42        8.50     11.74 o
  -3  14   7      496.36      480.15     17.87 o
  -2  14   7       19.38      -11.33     11.33 o
  -1  14   7     1284.86     1275.90     27.25 o
   0  14   7     1205.31     1228.69     28.96 o
   1  14   7        5.87        4.02      9.31 o
   2  14   7       55.54       58.75     12.03 o
   3  14   7      698.61      643.06     24.19 o
   4  14   7      284.94      259.13     16.58 o
   5  14   7     1589.20     1610.16     32.29 o
   6  14   7       36.62       14.31     13.38 o
   7  14   7      115.19      115.06     16.90 o
   8  14   7        1.13        6.07     13.67 o
   9  14   7       17.91      -13.49     13.49 o
  -9  15   7      168.56      159.59     24.64 o
  -8  15   7      285.37      342.63     27.50 o
  -7  15   7      163.38      155.04     21.52 o
  -6  15   7      479.05      584.69     27.67 o
  -5  15   7       27.74        9.83     13.93 o
  -4  15   7      151.04      174.38     19.64 o
  -3  15   7       82.85       45.09     10.97 o
  -2  15   7      261.76      267.35     14.63 o
  -1  15   7      224.57      243.36     14.03 o
   0  15   7     6785.69     6851.05     86.63 o
   1  15   7      415.45      362.72     16.29 o
   2  15   7       10.85       21.94     10.69 o
   3  15   7      259.34      269.85     17.58 o
   4  15   7     1038.70     1046.37     29.32 o
   5  15   7        0.15       -8.21     11.77 o
   6  15   7       83.86       74.17     18.55 o
   7  15   7      107.91       95.71     27.60 o
   8  15   7      268.27      251.69     31.80 o
   9  15   7       41.12       38.69     18.65 o
  -9  16   7      390.96      356.04     29.48 o
  -8  16   7       22.12       53.38     20.72 o
  -7  16   7       37.12       52.45     19.90 o
  -6  16   7      101.93       87.07     17.61 o
  -5  16   7        1.58        0.02     13.40 o
  -4  16   7      336.55      311.76     17.67 o
  -3  16   7        5.51       -9.58      9.58 o
  -2  16   7     1438.24     1363.35     28.79 o
  -1  16   7        3.55       -1.63     10.02 o
   0  16   7       46.10       47.68     12.59 o
   1  16   7      849.99      843.18     23.99 o
   2  16   7      266.29      291.77     16.38 o
   3  16   7      463.08      462.90     22.41 o
   4  16   7      722.36      770.75     36.16 o
   5  16   7      759.93      704.93     26.66 o
   6  16   7        8.32        0.99     16.22 o
   7  16   7       23.83      -16.81     18.01 o
   8  16   7        9.71       24.61     17.36 o
   9  16   7      110.45      107.64     21.05 o
  -8  17   7      320.48      307.33     27.72 o
  -7  17   7       15.94        7.23     18.70 o
  -6  17   7        1.08       -2.59     15.43 o
  -5  17   7        2.61        8.21     17.11 o
  -4  17   7      237.52      215.44     15.65 o
  -3  17   7       32.01       25.41     10.88 o
  -2  17   7       39.22       14.51     13.09 o
  -1  17   7      187.05      170.83     11.20 o
   0  17   7     2369.92     2334.25     51.28 o
   1  17   7      589.89      642.44     22.82 o
   2  17   7      266.67      264.41     16.47 o
   3  17   7      726.65      705.04     26.80 o
   4  17   7      143.90      138.41     19.28 o
   5  17   7       15.12       15.52     13.61 o
   6  17   7       93.81      143.33     19.27 o
   7  17   7      113.52      108.42     21.50 o
   8  17   7      190.95      175.35     23.30 o
  -8  18   7      185.52      161.05     25.53 o
  -7  18   7        1.77      -15.84     18.66 o
  -6  18   7      528.96      645.90     48.77 o
  -5  18   7      227.10      229.40     22.41 o
  -4  18   7      227.95      199.30     20.39 o
  -3  18   7       96.23      110.21     13.58 o
  -2  18   7      145.46      135.80     13.80 o
  -1  18   7        0.53      -10.19     10.19 o
   0  18   7     3016.98     2873.68     43.46 o
   1  18   7      103.90      108.48     14.39 o
   2  18   7        5.96       12.31     11.95 o
   3  18   7      441.26      425.93     22.65 o
   4  18   7     1424.29     1468.22     42.12 o
   5  18   7       29.59       -5.87     13.52 o
   6  18   7       30.20       65.53     17.67 o
   7  18   7        0.09       17.05     22.61 o
   8  18   7        0.10        6.09     18.85 o
  -8  19   7      287.10      313.10     32.73 o
  -7  19   7       12.74      -18.31     18.31 o
  -6  19   7      410.91      425.01     42.96 o
  -5  19   7      115.42       99.83     20.57 o
  -4  19   7      178.33      201.80     18.68 o
  -3  19   7      303.60      306.83     17.96 o
  -2  19   7       64.10       56.24     12.34 o
  -1  19   7      115.13      109.31     13.93 o
   0  19   7      184.89      216.88     14.55 o
   1  19   7       13.14       11.01     10.50 o
   2  19   7      313.29      309.37     17.81 o
   3  19   7     1401.18     1452.99     37.29 o
   4  19   7      104.99      105.79     19.55 o
   5  19   7        0.00       -3.30     13.37 o
   6  19   7       22.98       28.14     16.78 o
   7  19   7       26.31        3.99     27.47 o
  -7  20   7        0.90       -3.83     20.60 o
  -6  20   7       17.39      -12.19     32.38 o
  -5  20   7      290.61      290.27     25.13 o
  -4  20   7       11.41       12.20     14.02 o
  -3  20   7      540.32      553.03     22.39 o
  -2  20   7       24.47       38.65     13.18 o
  -1  20   7      500.89      500.69     20.95 o
   0  20   7       55.49       37.76     13.11 o
   1  20   7      381.01      386.26     17.80 o
   2  20   7       13.83       13.38     12.52 o
   3  20   7      875.88      896.50     35.33 o
   4  20   7       45.58       27.70     17.28 o
   5  20   7       11.04        2.01     14.61 o
   6  20   7      102.68      113.73     20.62 o
   7  20   7      135.28      103.76     36.70 o
  -7  21   7       16.69       43.13     33.66 o
  -6  21   7        0.11       -9.22     20.90 o
  -5  21   7      173.90      163.89     22.72 o
  -4  21   7       95.92      102.54     16.82 o
  -3  21   7     1265.29     1273.03     32.48 o
  -2  21   7       32.88       58.27     13.51 o
  -1  21   7      393.27      365.87     19.71 o
   0  21   7       63.10       43.41     13.46 o
   1  21   7      710.87      676.48     21.83 o
   2  21   7        4.02       -8.70     12.15 o
   3  21   7       68.67       61.13     16.21 o
   4  21   7       20.18       -0.82     16.55 o
   5  21   7        0.98      -14.44     14.44 o
   6  21   7       55.86       71.52     20.17 o
  -6  22   7       26.20       -5.51     22.44 o
  -5  22   7      781.60      924.62     40.52 o
  -4  22   7       52.62      110.90     18.40 o
  -3  22   7      155.03      191.58     19.41 o
  -2  22   7       85.54       88.88     14.83 o
  -1  22   7      185.86      202.68     17.17 o
   0  22   7      181.92      207.21     18.63 o
   1  22   7      696.62      688.56     25.82 o
   2  22   7       70.26       77.89     14.90 o
   3  22   7       67.55      109.96     17.44 o
   4  22   7      165.83      164.46     19.07 o
   5  22   7       88.88      130.65     22.18 o
   6  22   7      968.85     1054.35     36.56 o
  -5  23   7      537.47      613.34     36.58 o
  -4  23   7       19.46       18.40     16.21 o
  -3  23   7       35.77       52.03     16.78 o
  -2  23   7       13.00       29.42     15.55 o
  -1  23   7      165.89      194.46     17.63 o
   0  23   7        2.87        8.86     12.46 o
   1  23   7       68.13       75.72     15.01 o
   2  23   7       41.96       34.08     18.94 o
   3  23   7      166.16      151.00     19.35 o
   4  23   7       48.35       39.88     16.68 o
   5  23   7       37.05       54.29     17.73 o
  -4  24   7        4.21       15.70     16.49 o
  -3  24   7      199.06      230.81     21.89 o
  -2  24   7        5.95       -8.59     14.91 o
  -1  24   7      262.73      227.77     19.29 o
   0  24   7       65.71       62.15     14.68 o
   1  24   7       48.06       23.95     15.09 o
   2  24   7      190.25      226.55     24.94 o
   3  24   7      180.94      225.74     21.61 o
   4  24   7        0.41       -0.38     16.35 o
  -3  25   7       33.64       35.86     17.41 o
  -2  25   7       37.02       52.14     17.68 o
  -1  25   7       36.59       38.03     17.51 o
   0  25   7      182.81      208.84     18.42 o
   1  25   7       75.04       99.42     22.14 o
   2  25   7      340.62      421.66     31.18 o
   3  25   7      150.53      219.10     25.73 o
  -1  26   7       19.23       22.44     15.74 o
   0  26   7       81.70       66.35     16.04 o
   1  26   7        1.69        2.15     18.66 o
 -11   0   8      713.74      813.91     43.03 o
 -10   0   8      105.36      112.11     48.56 o
  -9   0   8      524.12      488.25     32.34 o
  -8   0   8      157.28      151.35     28.93 o
  -7   0   8     2256.68     2181.99     58.95 o
  -6   0   8     6230.75     5790.00    112.19 o
  -5   0   8      151.70      148.15     13.73 o
  -4   0   8     5559.66     5519.45     85.06 o
  -3   0   8      963.05      898.96     25.76 o
  -2   0   8     7841.20     8524.31    120.22 o
  -1   0   8     3750.08     3658.84     61.72 o
   0   0   8     2625.63     2493.79     41.52 o
   1   0   8      686.44      718.78     43.13 o
   2   0   8     4829.64     4794.61     80.20 o
   3   0   8      545.60      662.84     26.40 o
   4   0   8     4474.57     4596.48     72.99 o
   5   0   8       16.19       -6.72      9.56 o
   6   0   8     3366.03     3453.89     61.88 o
   7   0   8     9323.95     8868.73    163.05 o
   8   0   8       92.86       98.56     20.28 o
   9   0   8       66.67       33.61     13.93 o
  10   0   8        5.50       12.73     16.82 o
  11   0   8      551.08      592.02     44.70 o
 -11   1   8        0.07        4.09     14.35 o
 -10   1   8       47.70       28.00     14.22 o
  -9   1   8      206.83      181.65     22.12 o
  -8   1   8        6.12      -10.40     10.40 o
  -7   1   8     1120.06     1097.56     35.02 o
  -6   1   8      782.98      833.46     21.53 o
  -5   1   8        2.85       -7.37      7.37 o
  -4   1   8     9098.18     8679.83     87.34 o
  -3   1   8       18.98        9.85      6.79 o
  -2   1   8     1956.93     2213.67     30.18 o
  -1   1   8      118.03       86.46      7.66 o
   0   1   8     1891.79     1936.99     30.61 o
   1   1   8      482.83      383.69     11.32 o
   2   1   8     4367.05     4594.48     49.36 o
   3   1   8        3.41       -0.22      5.81 o
   4   1   8     4683.90     4661.43     58.76 o
   5   1   8     4296.51     4215.86     53.59 o
   6   1   8      135.26      133.08     14.01 o
   7   1   8      180.08      167.46     24.60 o
   8   1   8      357.96      371.87     19.42 o
   9   1   8      813.91      789.26     26.97 o
  10   1   8      112.13       92.01     11.99 o
  11   1   8       21.52       41.70     14.68 o
 -11   2   8        3.39       22.39     15.74 o
 -10   2   8       14.60      -13.87     13.87 o
  -9   2   8        0.00      -11.93     11.93 o
  -8   2   8       27.34       23.66     11.53 o
  -7   2   8     1136.64     1101.22     29.11 o
  -6   2   8     2352.14     2552.74     38.85 o
  -5   2   8     1715.01     1713.80     24.71 o
  -4   2   8        0.04        3.60     12.19 o
  -3   2   8     1788.26     1573.16     24.67 o
  -2   2   8     2022.26     1796.27     26.58 o
  -1   2   8     1247.84     1103.07     19.66 o
   0   2   8       75.30      100.66      9.12 o
   1   2   8      228.69      321.38      9.30 o
   2   2   8       96.52      109.60      8.13 o
   3   2   8      193.59      227.81     10.84 o
   4   2   8       10.06        9.44      7.61 o
   5   2   8       69.85       77.14     10.41 o
   6   2   8     1026.03     1043.33     23.64 o
   7   2   8     7307.57     6965.82     95.07 o
   8   2   8      452.73      505.74     25.57 o
   9   2   8       50.60       46.07     15.38 o
  10   2   8       15.44       25.78     13.16 o
  11   2   8       33.93       40.97     14.11 o
 -11   3   8       20.48       51.58     15.63 o
 -10   3   8      115.12      146.00     30.96 o
  -9   3   8       14.91        7.39     20.65 o
  -8   3   8      394.40      421.58     20.19 o
  -7   3   8      425.79      465.68     37.20 o
  -6   3   8      405.03      380.18     21.41 o
  -5   3   8      658.55      621.71     16.43 o
  -4   3   8     1492.42     1497.55     22.92 o
  -3   3   8        4.63       -5.87      5.87 o
  -2   3   8     5054.95     5322.06     52.26 o
  -1   3   8        5.68       -0.12      6.67 o
   0   3   8      130.23      156.31      9.37 o
   1   3   8     1805.49     1891.26     24.89 o
   2   3   8       56.60       52.38      6.74 o
   3   3   8     3482.85     3704.56     47.37 o
   4   3   8     5940.01     6244.50     66.32 o
   5   3   8      494.87      464.66     13.75 o
   6   3   8        0.01       -6.59      6.59 o
   7   3   8       22.68       -3.14     17.07 o
   8   3   8      101.02      110.65     14.33 o
   9   3   8       49.30       31.31     12.59 o
  10   3   8      178.96      210.30     17.17 o
  11   3   8        2.03        4.23     10.86 o
 -11   4   8      109.15      128.14     17.93 o
 -10   4   8        0.03      -17.97     17.99 o
  -9   4   8       22.99       31.08     12.52 o
  -8   4   8       96.65      113.88     15.74 o
  -7   4   8     2461.61     2579.40     46.34 o
  -6   4   8      109.75      114.73     12.65 o
  -5   4   8      507.37      460.76     14.82 o
  -4   4   8     1697.29     1540.57     25.15 o
  -3   4   8       83.37       76.53      6.67 o
  -2   4   8     3938.89     3697.45     36.90 o
  -1   4   8      448.84      547.63     16.23 o
   0   4   8      615.35      597.43     18.09 o
   1   4   8       28.85       19.77      6.13 o
   2   4   8     1103.19     1170.66     20.06 o
   3   4   8     2314.87     2572.36     36.66 o
   4   4   8     1557.79     1605.10     25.77 o
   5   4   8       24.82       30.12      6.47 o
   6   4   8      485.45      526.80     14.59 o
   7   4   8      948.64      946.62     37.99 o
   8   4   8      434.26      395.19     20.45 o
   9   4   8       18.45        3.98     11.85 o
  10   4   8       14.29      -11.61     11.61 o
  11   4   8       19.31       27.81     13.76 o
 -11   5   8      241.22      240.35     20.30 o
 -10   5   8        1.20       20.07     17.76 o
  -9   5   8        5.41       36.19     13.06 o
  -8   5   8      476.22      518.87     22.56 o
  -7   5   8        0.08       -1.46     10.65 o
  -6   5   8       95.07       92.61     10.35 o
  -5   5   8     2015.48     1896.20     28.97 o
  -4   5   8      215.65      218.02     11.37 o
  -3   5   8      322.50      347.46     11.14 o
  -2   5   8       36.58        6.68      6.72 o
  -1   5   8     3278.98     3436.83     42.43 o
   0   5   8     3508.76     3339.87     41.37 o
   1   5   8      430.60      390.01     11.46 o
   2   5   8      232.26      299.47     10.57 o
   3   5   8      985.58     1144.45     20.90 o
   4   5   8      837.64      836.60     18.90 o
   5   5   8       15.33       19.02      6.52 o
   6   5   8     1852.95     1738.64     36.48 o
   7   5   8       15.83       -1.43     13.11 o
   8   5   8        2.99      -10.86     11.07 o
   9   5   8       31.88       10.00     16.35 o
  10   5   8       74.43       71.96     14.26 o
  11   5   8        7.04       16.36     13.57 o
 -11   6   8        8.91      -11.22     16.94 o
 -10   6   8      124.49      176.83     20.45 o
  -9   6   8       41.68       18.91     13.09 o
  -8   6   8       50.97       64.58     13.41 o
  -7   6   8      472.35      480.77     27.43 o
  -6   6   8      179.43      168.15     15.86 o
  -5   6   8      680.88      621.38     16.66 o
  -4   6   8       63.21       68.45      8.20 o
  -3   6   8     2686.41     2726.43     32.56 o
  -2   6   8      264.98      225.09     17.11 o
  -1   6   8     3417.95     3250.77     45.19 o
   0   6   8       65.10       61.09      8.62 o
   1   6   8     1742.93     1566.54     21.13 o
   2   6   8      780.14      876.87     16.98 o
   3   6   8       84.13      112.29      8.97 o
   4   6   8     2550.34     2591.83     35.67 o
   5   6   8       42.40       46.32      7.84 o
   6   6   8      341.26      304.75     21.44 o
   7   6   8      332.27      307.12     18.01 o
   8   6   8      466.18      481.82     22.97 o
   9   6   8        0.11        6.16     12.02 o
  10   6   8       67.97       87.95     14.81 o
  11   6   8      122.08      119.50     16.83 o
 -11   7   8        1.23       22.99     18.52 o
 -10   7   8      205.72      241.09     23.71 o
  -9   7   8      233.18      240.89     18.25 o
  -8   7   8       19.66       10.85     12.11 o
  -7   7   8        3.56       11.14     11.04 o
  -6   7   8        3.04       -8.42      8.42 o
  -5   7   8       31.65       31.87     10.50 o
  -4   7   8       45.00       31.85      7.54 o
  -3   7   8     4053.33     4393.97     71.78 o
  -2   7   8       85.56       81.56     10.34 o
  -1   7   8      195.69      184.82      9.19 o
   0   7   8        1.29       -1.25      5.04 o
   1   7   8     3677.07     3677.96     40.26 o
   2   7   8     5338.51     5411.80     59.36 o
   3   7   8      799.14      823.68     18.44 o
   4   7   8     2145.40     2097.99     35.22 o
   5   7   8      181.22      244.58     14.06 o
   6   7   8        1.97        4.01      8.79 o
   7   7   8        6.63       -9.68     10.43 o
   8   7   8      905.53      837.07     28.36 o
   9   7   8        4.16       -3.93     11.84 o
  10   7   8        5.65       11.54     17.11 o
  11   7   8      101.45      114.30     49.44 o
 -10   8   8        0.03      -16.58     16.58 o
  -9   8   8       13.43       -9.76     21.75 o
  -8   8   8       83.53       90.81     13.70 o
  -7   8   8      677.48      741.63     24.55 o
  -6   8   8      253.68      213.91     13.24 o
  -5   8   8      352.41      339.14     13.06 o
  -4   8   8      895.44      884.78     19.27 o
  -3   8   8     1088.29      986.91     23.75 o
  -2   8   8      919.59      934.80     23.10 o
  -1   8   8     3409.83     3474.47     42.60 o
   0   8   8       83.51       84.81      6.83 o
   1   8   8      783.99      801.08     15.94 o
   2   8   8     2607.72     2573.04     35.04 o
   3   8   8     1237.13     1169.93     22.22 o
   4   8   8       50.37       30.14      9.38 o
   5   8   8      535.33      548.02     16.15 o
   6   8   8     1052.04     1099.52     26.37 o
   7   8   8      198.01      189.64     16.30 o
   8   8   8        2.50      -11.55     11.55 o
   9   8   8       54.15       31.04     18.47 o
  10   8   8       61.18       64.47     19.23 o
 -10   9   8       45.70       67.39     19.49 o
  -9   9   8      327.69      313.04     24.41 o
  -8   9   8        1.71        8.75     14.99 o
  -7   9   8      273.48      280.59     21.46 o
  -6   9   8     1961.04     2057.97     36.76 o
  -5   9   8      131.43      116.00     11.93 o
  -4   9   8       43.70       58.74     10.24 o
  -3   9   8       22.59       24.92      9.38 o
  -2   9   8     1119.20     1312.95     27.79 o
  -1   9   8     2602.41     2647.47     35.79 o
   0   9   8      129.32      114.12     10.67 o
   1   9   8     2861.37     2938.64     35.12 o
   2   9   8     2802.11     2869.46     38.30 o
   3   9   8      211.94      198.37     11.67 o
   4   9   8       14.02        3.75      8.46 o
   5   9   8       20.65        6.02      7.99 o
   6   9   8      507.47      514.37     21.60 o
   7   9   8       24.93       22.23     12.05 o
   8   9   8      270.21      268.05     19.05 o
   9   9   8      265.70      233.78     19.01 o
  10   9   8        5.09       26.26     14.11 o
 -10  10   8       61.92       80.87     19.80 o
  -9  10   8        2.47      -14.09     18.94 o
  -8  10   8      113.46      101.65     19.43 o
  -7  10   8      263.36      245.35     21.85 o
  -6  10   8       46.48       44.66     10.50 o
  -5  10   8      126.66       86.95      9.17 o
  -4  10   8     1022.69     1027.11     25.71 o
  -3  10   8       13.91        3.50      9.12 o
  -2  10   8     1837.99     1886.91     30.29 o
  -1  10   8     1622.58     1645.95     27.39 o
   0  10   8     1620.29     1656.47     31.56 o
   1  10   8     3371.39     3429.10     39.83 o
   2  10   8      511.38      544.01     17.43 o
   3  10   8      287.82      281.12     12.80 o
   4  10   8      233.84      240.16     14.74 o
   5  10   8     1027.30     1034.83     41.91 o
   6  10   8      114.69       94.20     12.32 o
   7  10   8      143.99      130.28     15.81 o
   8  10   8       34.18       52.79     13.93 o
   9  10   8        9.03       -8.80     13.25 o
  10  10   8        1.46      -11.43     17.11 o
 -10  11   8       38.50       12.06     17.62 o
  -9  11   8      206.59      180.57     22.31 o
  -8  11   8       11.66       -8.75     22.06 o
  -7  11   8       75.85       95.28     19.14 o
  -6  11   8      630.34      612.96     27.85 o
  -5  11   8       42.64       25.10     15.87 o
  -4  11   8      536.94      524.61     27.87 o
  -3  11   8       82.44       70.40     11.31 o
  -2  11   8     2870.42     2920.31     41.76 o
  -1  11   8        0.35       -2.22      7.10 o
   0  11   8      178.16      152.52     12.41 o
   1  11   8      606.11      598.17     14.72 o
   2  11   8     1854.86     1961.21     30.76 o
   3  11   8     1882.44     1937.41     31.37 o
   4  11   8      391.16      410.41     17.07 o
   5  11   8        0.55       -8.85      8.85 o
   6  11   8      290.70      257.82     24.24 o
   7  11   8      278.99      273.10     19.25 o
   8  11   8        0.74       13.62     12.90 o
   9  11   8      185.79      222.88     19.64 o
  10  11   8       32.46       52.76     15.46 o
 -10  12   8       28.17       30.75     26.34 o
  -9  12   8      434.10      449.81     28.79 o
  -8  12   8      240.14      225.20     23.41 o
  -7  12   8      195.94      193.08     22.16 o
  -6  12   8      337.07      333.65     20.94 o
  -5  12   8        3.10       -7.87     17.55 o
  -4  12   8       37.04       29.49     12.37 o
  -3  12   8       35.93       31.27     13.07 o
  -2  12   8     3015.12     2875.24     40.98 o
  -1  12   8     1207.28     1184.83     24.11 o
   0  12   8     1387.01     1257.82     29.55 o
   1  12   8       14.70       18.09      9.10 o
   2  12   8      145.16      145.53     11.97 o
   3  12   8        0.25       -8.03      8.03 o
   4  12   8      449.63      484.38     17.33 o
   5  12   8       56.49       50.97     11.00 o
   6  12   8       90.79       85.75     15.26 o
   7  12   8       52.24       39.84     14.31 o
   8  12   8       77.80       65.96     17.80 o
   9  12   8        8.19       -3.43     20.40 o
  10  12   8       27.64       40.16     20.29 o
  -9  13   8       63.17       62.95     23.67 o
  -8  13   8      162.06      120.13     23.01 o
  -7  13   8      174.06      182.98     27.76 o
  -6  13   8      240.75      230.01     19.62 o
  -5  13   8      322.57      361.45     21.96 o
  -4  13   8     1901.61     1936.07     43.89 o
  -3  13   8        0.25       19.04     10.08 o
  -2  13   8        1.42       13.82      8.99 o
  -1  13   8     2278.45     2329.16     36.27 o
   0  13   8      155.95      127.16     13.13 o
   1  13   8      292.01      360.12     15.66 o
   2  13   8        4.25       -9.26     10.03 o
   3  13   8      162.59      137.33     11.55 o
   4  13   8      324.64      278.51     16.76 o
   5  13   8      180.49      146.92     13.54 o
   6  13   8     1222.10     1177.08     34.76 o
   7  13   8        3.55       -4.89     12.53 o
   8  13   8       81.09       86.20     23.26 o
   9  13   8       29.36       17.34     14.35 o
  -9  14   8       36.25       32.39     19.75 o
  -8  14   8      627.54      687.18     57.36 o
  -7  14   8       69.30       68.47     19.44 o
  -6  14   8      182.57      183.12     19.06 o
  -5  14   8       32.53       28.99     18.67 o
  -4  14   8       85.63       93.58     13.95 o
  -3  14   8     3340.49     3379.27     47.92 o
  -2  14   8       71.26       32.49     10.13 o
  -1  14   8       51.21       31.92     10.07 o
   0  14   8      130.01      117.13     15.57 o
   1  14   8        1.41       -0.03      9.81 o
   2  14   8       10.40       28.03     12.28 o
   3  14   8       27.23       14.84     11.37 o
   4  14   8      781.52      777.16     22.37 o
   5  14   8      511.10      483.94     19.37 o
   6  14   8      506.46      494.69     24.67 o
   7  14   8       32.93       15.60     14.10 o
   8  14   8      519.42      493.91     26.58 o
   9  14   8       27.48       17.69     15.49 o
  -9  15   8      118.86       82.82     48.08 o
  -8  15   8       56.45      108.68     22.22 o
  -7  15   8       29.55        2.11     17.12 o
  -6  15   8        1.43        7.46     15.19 o
  -5  15   8       59.88       30.38     14.72 o
  -4  15   8       12.45      -12.81     14.46 o
  -3  15   8        2.72       -4.66      9.90 o
  -2  15   8      185.78      149.60     14.66 o
  -1  15   8       23.52       13.95      9.99 o
   0  15   8      566.66      603.04     23.09 o
   1  15   8        5.94        1.49     13.46 o
   2  15   8      102.71      130.53     15.41 o
   3  15   8        0.11        4.22     11.71 o
   4  15   8     1673.61     1820.39     44.00 o
   5  15   8       38.22       46.93     14.23 o
   6  15   8      803.56      733.07     33.73 o
   7  15   8      361.69      377.58     31.97 o
   8  15   8      104.87       72.27     17.39 o
   9  15   8      199.64      238.83     30.92 o
  -9  16   8      155.09      127.58     24.38 o
  -8  16   8       37.45       54.25     21.03 o
  -7  16   8       44.93       59.46     21.10 o
  -6  16   8       39.93       53.28     17.08 o
  -5  16   8      100.45       74.64     16.89 o
  -4  16   8       32.67        5.69     12.79 o
  -3  16   8       99.42       69.55     11.87 o
  -2  16   8      143.11      141.18     12.86 o
  -1  16   8      305.55      337.69     22.65 o
   0  16   8       57.46       40.75     13.54 o
   1  16   8     1853.41     1843.50     35.23 o
   2  16   8      417.10      381.36     20.82 o
   3  16   8      356.29      358.82     20.40 o
   4  16   8     3801.63     3740.89     67.59 o
   5  16   8      220.54      222.98     18.51 o
   6  16   8      101.96      141.62     30.01 o
   7  16   8       15.94       14.90     17.10 o
   8  16   8      141.35      197.54     23.74 o
  -8  17   8      172.26      239.56     27.65 o
  -7  17   8        0.01        7.23     20.37 o
  -6  17   8      265.48      276.36     23.32 o
  -5  17   8        0.95      -22.67     22.67 o
  -4  17   8       67.57       52.55     13.37 o
  -3  17   8      591.50      552.59     22.19 o
  -2  17   8       13.64       -9.97      9.97 o
  -1  17   8        0.83      -10.05     10.05 o
   0  17   8       48.57       38.47     13.87 o
   1  17   8     2060.51     1985.11     37.70 o
   2  17   8      548.00      539.53     24.38 o
   3  17   8      475.73      469.42     22.55 o
   4  17   8      251.38      324.94     23.18 o
   5  17   8       43.99       50.37     15.58 o
   6  17   8     1181.81     1261.54     40.55 o
   7  17   8       21.80       22.90     18.08 o
   8  17   8       37.72       33.03     19.20 o
  -8  18   8      176.92      215.15     41.87 o
  -7  18   8       42.40       54.08     21.06 o
  -6  18   8        0.22       -2.04     19.75 o
  -5  18   8       21.98       38.19     17.70 o
  -4  18   8        0.05        5.23     13.36 o
  -3  18   8     1118.82     1095.95     28.74 o
  -2  18   8        0.12       -9.70     10.16 o
  -1  18   8       22.50        3.06     11.12 o
   0  18   8      824.69      779.70     25.21 o
   1  18   8     1659.14     1644.29     34.88 o
   2  18   8       62.80       50.18     15.40 o
   3  18   8      333.37      344.28     21.42 o
   4  18   8     1167.89     1085.61     37.58 o
   5  18   8       31.71       26.52     15.98 o
   6  18   8      160.46      180.39     21.86 o
   7  18   8       78.09       83.44     21.20 o
   8  18   8      140.46      202.40     25.68 o
  -7  19   8       12.67       11.81     21.36 o
  -6  19   8        0.05      -18.33     18.33 o
  -5  19   8      281.06      246.85     23.99 o
  -4  19   8       19.11       15.96     13.87 o
  -3  19   8       87.90       59.80     13.66 o
  -2  19   8      432.77      382.47     19.11 o
  -1  19   8       75.01       58.91     12.95 o
   0  19   8      923.76      966.07     23.63 o
   1  19   8        5.99       -7.64     12.79 o
   2  19   8        6.31        4.76     13.91 o
   3  19   8        1.96        0.42     16.30 o
   4  19   8       27.23       18.29     16.86 o
   5  19   8       18.19        4.76     14.29 o
   6  19   8      166.49      181.22     21.97 o
   7  19   8       29.76       45.01     22.86 o
  -7  20   8       14.42       22.00     22.39 o
  -6  20   8      121.95      114.08     28.40 o
  -5  20   8      534.69      545.95     31.29 o
  -4  20   8      196.23      212.28     19.30 o
  -3  20   8       64.85       56.15     13.84 o
  -2  20   8     1441.70     1359.17     32.63 o
  -1  20   8      259.85      299.61     18.32 o
   0  20   8        0.60       -2.86     12.35 o
   1  20   8      494.14      509.31     30.18 o
   2  20   8       22.39        9.53     15.40 o
   3  20   8      192.70      159.75     21.50 o
   4  20   8       26.11       19.62     17.24 o
   5  20   8      263.54      256.22     23.92 o
   6  20   8      205.34      254.73     29.91 o
   7  20   8        2.23       -8.16     19.96 o
  -6  21   8       97.48      110.24     26.09 o
  -5  21   8       28.98       57.26     21.61 o
  -4  21   8      487.19      493.17     25.20 o
  -3  21   8      234.93      200.29     19.25 o
  -2  21   8      714.76      708.65     25.24 o
  -1  21   8       76.71       58.55     13.40 o
   0  21   8      150.81      146.46     15.90 o
   1  21   8      248.04      250.31     18.49 o
   2  21   8        8.32        7.87     12.36 o
   3  21   8      643.76      651.66     32.42 o
   4  21   8      215.06      232.33     24.11 o
   5  21   8       45.31       33.46     18.82 o
   6  21   8      131.07      170.11     40.28 o
  -5  22   8        2.36       18.60     22.22 o
  -4  22   8      498.32      558.19     27.14 o
  -3  22   8      153.91      167.04     18.97 o
  -2  22   8        4.27        7.65     13.08 o
  -1  22   8       23.13       13.51     13.08 o
   0  22   8       17.85        2.12     12.21 o
   1  22   8       15.16       21.22     13.90 o
   2  22   8        4.51       36.46     14.54 o
   3  22   8       30.03        6.18     15.30 o
   4  22   8        0.05       -1.67     17.78 o
   5  22   8      110.78      109.16     22.20 o
  -5  23   8        0.89       22.58     22.07 o
  -4  23   8       44.32       31.58     17.51 o
  -3  23   8       34.86       38.68     16.51 o
  -2  23   8       67.55       76.46     15.93 o
  -1  23   8       12.63        9.45     13.52 o
   0  23   8       42.20       39.65     13.47 o
   1  23   8      114.88       95.96     16.39 o
   2  23   8        2.80       23.85     23.38 o
   3  23   8       17.29        4.26     15.78 o
   4  23   8        4.20      -15.79     15.79 o
   5  23   8        7.04       18.17     17.71 o
  -4  24   8       90.57       95.44     19.07 o
  -3  24   8       21.70       22.48     16.85 o
  -2  24   8        4.53        2.44     14.14 o
  -1  24   8       53.26       68.57     16.05 o
   0  24   8      744.86      812.49     27.30 o
   1  24   8       22.48        8.62     14.58 o
   2  24   8       96.55       94.21     23.28 o
   3  24   8        0.37        2.30     19.56 o
   4  24   8      146.63      154.45     22.00 o
  -2  25   8       32.19       41.94     17.26 o
  -1  25   8        3.98        8.30     15.31 o
   0  25   8       47.40       20.89     17.43 o
   1  25   8      256.60      307.39     21.69 o
   2  25   8      398.90      396.60     31.38 o
 -11   1   9      134.34      120.60     18.54 o
 -10   1   9      293.13      352.21     21.97 o
  -9   1   9        0.47      -11.99     12.25 o
  -8   1   9      141.31      130.62     14.76 o
  -7   1   9       14.24      -17.09     17.09 o
  -6   1   9      486.14      462.76     15.80 o
  -5   1   9     2529.11     2584.41     35.93 o
  -4   1   9        5.54       -0.83      7.60 o
  -3   1   9     8670.24     8247.76     84.55 o
  -2   1   9       32.40       43.13      8.11 o
  -1   1   9     4601.42     4952.91     55.36 o
   0   1   9      107.79      112.10      7.96 o
   1   1   9      974.14      897.66     22.94 o
   2   1   9     2592.68     2755.56     34.01 o
   3   1   9      267.17      272.13     12.76 o
   4   1   9     1841.08     1976.32     30.39 o
   5   1   9      155.86      141.67     10.72 o
   6   1   9      103.38      145.14     13.65 o
   7   1   9       46.89       63.38     14.39 o
   8   1   9     1300.94     1265.26     33.79 o
   9   1   9       43.20       27.94     11.01 o
  10   1   9       36.17       54.83     11.77 o
  11   1   9       73.30       80.99     15.75 o
 -11   2   9      345.52      376.18     23.64 o
 -10   2   9       36.65       15.92     18.62 o
  -9   2   9      101.41       70.77     14.93 o
  -8   2   9      195.80      185.00     23.28 o
  -7   2   9     1053.57     1075.90     33.65 o
  -6   2   9     1956.34     1962.20     39.16 o
  -5   2   9      162.95      169.57     11.87 o
  -4   2   9      122.86      107.84      9.46 o
  -3   2   9     1050.90      955.73     19.89 o
  -2   2   9      355.13      327.00     12.62 o
  -1   2   9    15623.21    15800.19    164.19 o
   0   2   9        7.44        1.97      5.71 o
   1   2   9     5485.34     5494.04     57.56 o
   2   2   9     4334.52     4268.22     57.80 o
   3   2   9      459.13      515.94     16.26 o
   4   2   9     5216.88     5288.18     59.04 o
   5   2   9       53.68       32.28      7.00 o
   6   2   9      430.85      377.64     18.58 o
   7   2   9     1293.94     1341.59     36.03 o
   8   2   9      255.61      236.44     15.65 o
   9   2   9       40.96       35.27     12.82 o
  10   2   9      158.50      196.49     17.41 o
  11   2   9       10.20       21.93     13.99 o
 -11   3   9       29.49       27.96     16.25 o
 -10   3   9       39.16       46.23     15.36 o
  -9   3   9       88.18      128.50     24.95 o
  -8   3   9       32.17       26.09     12.71 o
  -7   3   9      253.50      286.10     17.92 o
  -6   3   9      101.22       99.37     10.37 o
  -5   3   9     1295.42     1310.18     24.33 o
  -4   3   9      655.20      630.92     15.65 o
  -3   3   9      568.44      500.70     15.50 o
  -2   3   9     2807.58     2836.57     32.87 o
  -1   3   9     7682.81     7955.26     90.48 o
   0   3   9      250.46      262.25     10.74 o
   1   3   9        8.86        7.74      4.91 o
   2   3   9     1442.71     1338.97     25.14 o
   3   3   9      284.01      263.22     12.21 o
   4   3   9     1072.39     1126.63     22.02 o
   5   3   9       14.14        6.97      6.89 o
   6   3   9       83.88       98.99     13.36 o
   7   3   9      413.49      362.97     18.30 o
   8   3   9        4.17       -0.85     12.14 o
   9   3   9      441.40      429.11     22.70 o
  10   3   9       19.36       29.26     13.37 o
  11   3   9       74.07       63.07     13.08 o
 -11   4   9      129.98      170.05     19.94 o
 -10   4   9      209.97      249.50     37.80 o
  -9   4   9       85.75       76.66     15.22 o
  -8   4   9        0.33        2.35     11.82 o
  -7   4   9      210.99      266.21     17.59 o
  -6   4   9     1899.40     1825.43     29.77 o
  -5   4   9       23.85       32.05      8.62 o
  -4   4   9       60.94       70.03     14.03 o
  -3   4   9      109.46       68.21      8.93 o
  -2   4   9     3395.82     3442.13     35.91 o
  -1   4   9     3135.23     3187.62     45.13 o
   0   4   9        1.43        1.96      6.24 o
   1   4   9     1330.10     1241.57     24.04 o
   2   4   9      300.34      416.11     13.38 o
   3   4   9        4.13        5.41      7.69 o
   4   4   9      254.01      253.99     12.10 o
   5   4   9     1479.79     1422.59     26.40 o
   6   4   9      435.22      430.77     20.04 o
   7   4   9     4111.61     4029.15     65.58 o
   8   4   9      165.13      169.76     16.36 o
   9   4   9       55.48       24.83     12.64 o
  10   4   9        8.12       -7.67     12.59 o
  11   4   9      174.01      167.56     18.05 o
 -11   5   9      247.83      261.59     24.90 o
 -10   5   9     1057.50     1147.30     42.56 o
  -9   5   9        1.47       23.72     13.40 o
  -8   5   9        0.58       22.72     12.84 o
  -7   5   9      673.71      668.38     24.73 o
  -6   5   9      780.91      670.27     31.43 o
  -5   5   9      126.28      116.26     13.36 o
  -4   5   9     4314.01     4300.76     51.18 o
  -3   5   9       41.65       23.00      6.90 o
  -2   5   9    14247.22    14488.87    140.46 o
  -1   5   9       35.05        6.37      7.87 o
   0   5   9       22.22       21.43      7.32 o
   1   5   9     1943.56     1969.86     26.71 o
   2   5   9      136.64      110.18      8.42 o
   3   5   9     1735.69     1940.25     36.51 o
   4   5   9        0.40       -1.97      6.68 o
   5   5   9      269.94      270.83     11.35 o
   6   5   9      178.85      169.21     14.67 o
   7   5   9       95.46       87.70     14.54 o
   8   5   9      298.84      251.50     18.46 o
   9   5   9       29.30       20.63     12.76 o
  10   5   9       31.30       45.47     14.17 o
 -10   6   9      399.80      382.88     28.39 o
  -9   6   9      163.39      155.27     17.30 o
  -8   6   9      618.41      677.66     26.28 o
  -7   6   9      245.63      213.35     16.55 o
  -6   6   9      909.13      794.15     22.21 o
  -5   6   9       47.76       23.81     10.24 o
  -4   6   9       40.20       35.62      8.50 o
  -3   6   9      630.61      679.80     19.83 o
  -2   6   9     7427.73     7390.11     87.10 o
  -1   6   9     1096.41     1083.69     24.41 o
   0   6   9      486.75      537.63     16.27 o
   1   6   9     1545.64     1458.24     22.46 o
   2   6   9     1987.30     2054.49     28.25 o
   3   6   9       22.41       33.27      7.38 o
   4   6   9       22.03       25.28      7.72 o
   5   6   9       48.77       66.84      9.57 o
   6   6   9       59.66       65.50     12.50 o
   7   6   9       38.76       39.74     12.63 o
   8   6   9        0.09      -11.48     14.88 o
   9   6   9       32.20       29.23     13.28 o
  10   6   9       16.48       14.06     13.22 o
 -10   7   9       24.97       12.24     17.75 o
  -9   7   9      119.83      118.90     16.69 o
  -8   7   9      969.02      982.62     31.02 o
  -7   7   9       51.36       62.69     13.46 o
  -6   7   9      273.32      276.91     16.56 o
  -5   7   9      494.20      508.26     16.31 o
  -4   7   9       39.92       39.55      8.63 o
  -3   7   9      105.96      114.62      9.40 o
  -2   7   9     2937.63     2902.28     44.35 o
  -1   7   9     1813.20     1678.00     32.06 o
   0   7   9     2528.18     2496.03     29.56 o
   1   7   9      412.11      358.06     12.37 o
   2   7   9      811.90      854.20     19.44 o
   3   7   9       55.97       49.64      9.70 o
   4   7   9      313.57      368.37     14.94 o
   5   7   9      236.23      226.44     14.51 o
   6   7   9      397.11      390.30     34.31 o
   7   7   9      160.26      118.99     15.12 o
   8   7   9      211.57      217.57     19.23 o
   9   7   9      311.19      256.74     19.61 o
  10   7   9        0.72       19.56     14.04 o
 -10   8   9       46.22       55.07     18.91 o
  -9   8   9        0.01       -5.10     16.60 o
  -8   8   9      254.05      239.87     18.32 o
  -7   8   9      131.25      127.36     16.37 o
  -6   8   9        0.43       -8.98      8.98 o
  -5   8   9     1640.90     1687.47     28.48 o
  -4   8   9     1206.80     1155.06     22.80 o
  -3   8   9      159.46      144.10     12.20 o
  -2   8   9       61.98       78.75     11.64 o
  -1   8   9     1320.24     1272.83     22.63 o
   0   8   9     1516.38     1552.62     21.79 o
   1   8   9     1084.13     1141.52     20.26 o
   2   8   9       77.65       70.56      8.87 o
   3   8   9     2347.87     2338.86     34.08 o
   4   8   9        3.00       -2.45      7.92 o
   5   8   9      383.91      419.55     17.71 o
   6   8   9      356.35      340.92     19.28 o
   7   8   9      269.47      290.75     19.16 o
   8   8   9      205.55      215.38     20.22 o
   9   8   9       90.19       92.94     16.04 o
  10   8   9      420.28      458.71     25.05 o
 -10   9   9       28.47       14.33     18.76 o
  -9   9   9      222.79      259.45     24.23 o
  -8   9   9       38.27       27.73     16.97 o
  -7   9   9      255.24      218.80     21.71 o
  -6   9   9      499.02      514.29     18.68 o
  -5   9   9      260.32      287.18     13.30 o
  -4   9   9      779.75      698.48     22.32 o
  -3   9   9     1016.90     1079.45     26.43 o
  -2   9   9     1485.02     1371.13     29.46 o
  -1   9   9        5.55       -5.69      6.56 o
   0   9   9        0.00        1.36      5.07 o
   1   9   9      154.13      169.06     11.64 o
   2   9   9      994.19     1041.20     21.42 o
   3   9   9        4.10       -4.76      7.59 o
   4   9   9      385.11      328.92     14.35 o
   5   9   9        9.63        1.23      9.47 o
   6   9   9       82.01       78.68     13.86 o
   7   9   9      454.55      356.97     20.70 o
   8   9   9      711.47      663.94     27.49 o
   9   9   9       31.24       61.29     14.94 o
  10   9   9       13.27       25.06     15.33 o
 -10  10   9      107.92       98.25     21.49 o
  -9  10   9       71.59       91.35     20.50 o
  -8  10   9      130.72      107.70     19.99 o
  -7  10   9        0.63       11.99     15.94 o
  -6  10   9       16.61       -6.48     16.39 o
  -5  10   9       38.89       21.77     11.37 o
  -4  10   9      127.51      135.99     14.70 o
  -3  10   9      729.12      782.94     23.43 o
  -2  10   9      684.84      662.95     21.88 o
  -1  10   9      545.71      542.11     16.24 o
   0  10   9     1172.85     1120.79     22.35 o
   1  10   9        8.05       17.09      6.85 o
   2  10   9      373.31      349.61     14.11 o
   3  10   9      223.37      259.96     13.95 o
   4  10   9     1100.06     1060.92     25.44 o
   5  10   9      207.64      209.09     15.20 o
   6  10   9     2526.77     2381.00     48.03 o
   7  10   9      110.45       94.95     15.49 o
   8  10   9      186.22      209.08     19.30 o
   9  10   9       60.43       76.22     16.16 o
  10  10   9       81.38      104.88     17.34 o
 -10  11   9       38.32      -10.57     18.28 o
  -9  11   9      131.17       91.83     20.39 o
  -8  11   9       85.81       95.48     28.87 o
  -7  11   9     1213.05     1214.89     41.94 o
  -6  11   9        0.13       -0.80     15.89 o
  -5  11   9     2981.25     3005.89     48.75 o
  -4  11   9       21.76       14.09     10.67 o
  -3  11   9      283.75      291.87     16.31 o
  -2  11   9      119.39      114.32     10.74 o
  -1  11   9     4106.34     4420.88     54.24 o
   0  11   9       15.38        9.87      7.95 o
   1  11   9     2797.62     2872.08     36.26 o
   2  11   9       60.03       56.23      8.99 o
   3  11   9        0.02       -9.80      9.80 o
   4  11   9        4.37       -7.92     10.53 o
   5  11   9      137.85      120.90     13.34 o
   6  11   9       17.62       17.79     13.84 o
   7  11   9      121.60      136.83     16.43 o
   8  11   9      579.23      589.65     38.92 o
   9  11   9       71.91       58.75     15.54 o
  10  11   9       29.82       34.88     15.51 o
  -9  12   9       40.34       14.81     18.04 o
  -8  12   9        0.79       -2.28     16.72 o
  -7  12   9      565.66      581.41     32.12 o
  -6  12   9        7.88       29.70     14.71 o
  -5  12   9      707.27      725.11     25.16 o
  -4  12   9      227.80      222.16     23.55 o
  -3  12   9       95.52       90.47     13.09 o
  -2  12   9       27.34       33.36      9.41 o
  -1  12   9     1535.88     1614.07     32.01 o
   0  12   9      365.69      377.04     17.51 o
   1  12   9        0.40        5.25      9.28 o
   2  12   9       73.01       77.71     10.52 o
   3  12   9      217.47      196.21     12.90 o
   4  12   9        0.83       -8.55      9.16 o
   5  12   9      367.09      371.91     17.24 o
   6  12   9     1023.43     1030.33     32.73 o
   7  12   9      341.33      350.20     25.30 o
   8  12   9      120.17      124.67     17.91 o
   9  12   9       14.11       16.71     14.84 o
  -9  13   9        0.21       -2.66     21.37 o
  -8  13   9      500.59      445.03     29.86 o
  -7  13   9      203.69      170.55     22.37 o
  -6  13   9      240.21      215.09     23.12 o
  -5  13   9       40.87       36.32     14.73 o
  -4  13   9       19.41       14.26     12.25 o
  -3  13   9     6055.68     6042.35     85.38 o
  -2  13   9       74.28       96.13     11.28 o
  -1  13   9      692.43      722.55     20.64 o
   0  13   9       30.43       22.29      9.80 o
   1  13   9       73.02       62.55     11.31 o
   2  13   9     2986.83     2918.74     48.36 o
   3  13   9       20.17        5.49      9.67 o
   4  13   9     2775.17     2822.25     42.43 o
   5  13   9        0.29       -9.93      9.93 o
   6  13   9      262.13      251.99     26.77 o
   7  13   9       22.75       12.07     14.05 o
   8  13   9      277.99      302.95     22.59 o
   9  13   9       12.27       14.68     15.06 o
  -9  14   9      103.99       91.37     22.22 o
  -8  14   9      678.76      813.43     38.88 o
  -7  14   9      465.83      528.11     39.35 o
  -6  14   9       64.31       41.88     16.27 o
  -5  14   9      438.99      451.52     24.23 o
  -4  14   9       49.55       41.11     13.15 o
  -3  14   9        0.01       36.93     11.54 o
  -2  14   9       19.30       14.12      9.82 o
  -1  14   9      148.45      147.15     12.21 o
   0  14   9      336.64      346.60     16.09 o
   1  14   9      912.72      967.61     25.19 o
   2  14   9     6267.93     6527.75     85.64 o
   3  14   9      640.75      650.31     24.10 o
   4  14   9       33.73       21.31     12.01 o
   5  14   9      107.57       93.16     13.26 o
   6  14   9      417.70      457.46     24.52 o
   7  14   9       38.94       81.76     16.32 o
   8  14   9      827.94      904.85     48.87 o
   9  14   9        4.14      -11.08     14.93 o
  -9  15   9        0.23        0.09     19.95 o
  -8  15   9       19.27       54.98     21.09 o
  -7  15   9       62.00       75.52     21.01 o
  -6  15   9      667.23      739.56     32.36 o
  -5  15   9        5.44       -3.67     14.15 o
  -4  15   9       67.53       35.31     13.30 o
  -3  15   9      427.91      396.91     18.04 o
  -2  15   9      255.21      230.20     14.69 o
  -1  15   9       24.96       23.02     10.32 o
   0  15   9      417.41      401.75     19.23 o
   1  15   9     1614.78     1628.92     33.12 o
   2  15   9     4285.18     4164.67     67.31 o
   3  15   9        7.21       -4.26     12.66 o
   4  15   9      133.58      133.42     19.02 o
   5  15   9      909.05      884.82     28.04 o
   6  15   9       34.70       20.76     14.54 o
   7  15   9       54.04       22.73     15.02 o
   8  15   9        0.90      -11.59     14.95 o
  -8  16   9      476.87      518.73     42.10 o
  -7  16   9      287.97      329.46     28.95 o
  -6  16   9       59.41       91.27     20.22 o
  -5  16   9       19.92      -15.03     15.03 o
  -4  16   9      238.94      182.03     17.27 o
  -3  16   9       93.09       61.53     12.44 o
  -2  16   9        6.63       -9.32      9.32 o
  -1  16   9        0.62       -9.92      9.92 o
   0  16   9      350.96      345.43     17.17 o
   1  16   9      692.02      677.45     23.87 o
   2  16   9      237.67      247.99     21.36 o
   3  16   9     3360.26     3547.90     58.65 o
   4  16   9      554.17      580.42     27.87 o
   5  16   9       39.93       65.45     17.06 o
   6  16   9      295.03      270.16     26.29 o
   7  16   9       70.94       74.29     19.67 o
   8  16   9       30.94        3.87     22.15 o
  -8  17   9       20.25       34.00     22.13 o
  -7  17   9       57.99       90.61     23.22 o
  -6  17   9      105.58      123.28     20.98 o
  -5  17   9       11.30        3.93     17.17 o
  -4  17   9        3.31       11.07     17.21 o
  -3  17   9       20.25       19.28     11.68 o
  -2  17   9       94.55       73.50     12.33 o
  -1  17   9      154.31      142.79     14.01 o
   0  17   9      564.41      567.51     25.06 o
   1  17   9      300.05      275.34     17.65 o
   2  17   9     1171.14     1096.66     45.77 o
   3  17   9      280.42      309.71     26.06 o
   4  17   9      378.01      339.57     28.85 o
   5  17   9      311.23      264.06     22.13 o
   6  17   9       30.25       30.79     19.63 o
   7  17   9       51.52       52.20     20.33 o
   8  17   9        0.99        9.51     18.87 o
  -7  18   9        7.09       -7.83     20.22 o
  -6  18   9      707.99      700.19     47.35 o
  -5  18   9      133.68      129.17     26.76 o
  -4  18   9       68.77       78.81     18.49 o
  -3  18   9       15.06       16.38     11.90 o
  -2  18   9       96.30       81.26     12.94 o
  -1  18   9        0.22       -1.83     10.81 o
   0  18   9       15.95       16.79     12.06 o
   1  18   9      568.10      540.92     22.08 o
   2  18   9      545.13      549.68     24.97 o
   3  18   9      907.47      938.65     64.88 o
   4  18   9      645.89      637.88     36.99 o
   5  18   9       82.45       65.77     24.44 o
   6  18   9       75.34       94.51     19.48 o
   7  18   9        9.59       18.35     19.82 o
  -7  19   9        8.41      -10.19     20.05 o
  -6  19   9      145.96      147.73     25.73 o
  -5  19   9       61.81       48.46     19.64 o
  -4  19   9        6.42        0.34     16.37 o
  -3  19   9        3.99        5.85     12.23 o
  -2  19   9      357.18      343.10     19.27 o
  -1  19   9      119.53       78.27     13.58 o
   0  19   9      305.46      332.47     19.85 o
   1  19   9      143.92      113.94     15.25 o
   2  19   9      955.69      967.78     42.61 o
   3  19   9        2.84        2.21     17.97 o
   4  19   9      456.38      504.03     34.16 o
   5  19   9       26.52       23.40     16.78 o
   6  19   9       75.06       87.59     19.72 o
   7  19   9        0.86       20.54     20.16 o
  -6  20   9        0.03      -25.15     25.15 o
  -5  20   9     1002.92      973.93     43.68 o
  -4  20   9        9.18       18.91     15.32 o
  -3  20   9      129.86       78.80     14.57 o
  -2  20   9      124.17      133.20     17.61 o
  -1  20   9      193.48      163.85     15.82 o
   0  20   9       37.38       33.65     12.46 o
   1  20   9      161.63      194.43     17.52 o
   2  20   9      126.93      135.73     18.81 o
   3  20   9       21.28       30.31     18.20 o
   4  20   9        2.35      -15.98     15.98 o
   5  20   9        3.98        9.91     19.37 o
   6  20   9       32.10       58.49     20.11 o
  -6  21   9       44.66       32.72     32.37 o
  -5  21   9      313.45      313.89     28.48 o
  -4  21   9        0.13       11.71     15.30 o
  -3  21   9        0.14       15.72     14.24 o
  -2  21   9        6.63       25.18     13.01 o
  -1  21   9       11.15       21.18     12.68 o
   0  21   9       95.56       63.65     13.25 o
   1  21   9       60.55       77.64     19.65 o
   2  21   9       26.07       35.13     16.33 o
   3  21   9       10.26      -10.92     17.78 o
   4  21   9        9.86        6.19     19.59 o
   5  21   9       81.25       79.34     20.94 o
   6  21   9       25.98       22.08     19.41 o
  -5  22   9     1550.76     1841.32     54.31 o
  -4  22   9      156.40      218.44     21.40 o
  -3  22   9      204.17      213.99     20.17 o
  -2  22   9       11.78       13.97     13.80 o
  -1  22   9      471.33      411.71     21.43 o
   0  22   9      147.65      171.75     16.45 o
   1  22   9       71.38       58.14     14.81 o
   2  22   9       12.48       27.25     18.60 o
   3  22   9        0.16       15.86     18.77 o
   4  22   9      101.45       71.84     21.48 o
   5  22   9        1.37        5.85     19.62 o
  -4  23   9        5.86       25.01     16.80 o
  -3  23   9      480.81      614.82     37.32 o
  -2  23   9       18.92       14.11     14.31 o
  -1  23   9       24.28       40.44     14.99 o
   0  23   9      127.93      123.21     15.76 o
   1  23   9       36.31       51.09     15.12 o
   2  23   9       50.62       72.55     21.71 o
   3  23   9      144.85      167.87     20.40 o
   4  23   9       45.44       20.74     20.22 o
  -3  24   9      147.11      176.73     20.73 o
  -2  24   9        2.01        8.18     15.46 o
  -1  24   9      109.18      135.57     18.28 o
   0  24   9        2.09        8.45     13.75 o
   1  24   9       68.63       85.46     15.71 o
   2  24   9        1.57      -19.48     19.48 o
   3  24   9       66.89       62.23     32.49 o
  -1  25   9      212.77      295.63     21.35 o
   0  25   9       39.48       51.70     15.21 o
   1  25   9       52.58       68.61     16.93 o
 -11   0  10       71.85       91.60     55.05 o
 -10   0  10       33.93       36.26     22.56 o
  -9   0  10       33.91       45.09     21.14 o
  -8   0  10       35.93       31.88     18.84 o
  -7   0  10      343.33      373.59     27.90 o
  -6   0  10     1967.63     1895.94     43.70 o
  -5   0  10      775.60      715.42     27.08 o
  -4   0  10    14980.01    15331.62    208.48 o
  -3   0  10      207.66      227.96     17.50 o
  -2   0  10    27875.70    27639.85    356.32 o
  -1   0  10      474.53      357.94     19.65 o
   0   0  10       84.61       69.05     14.85 o
   1   0  10     1464.84     1355.18     42.74 o
   2   0  10      114.94      144.69     18.48 o
   3   0  10      923.64      885.13     28.27 o
   4   0  10     2686.40     2721.37     53.09 o
   5   0  10       24.30       -5.54     11.04 o
   6   0  10     1827.77     1889.99     57.35 o
   7   0  10     4212.15     4013.39     93.90 o
   8   0  10      558.75      535.83     81.87 o
   9   0  10       40.25       21.43     19.19 o
  10   0  10       64.74       76.53     17.38 o
 -11   1  10        5.07        2.81     15.77 o
 -10   1  10       63.96       95.09     23.38 o
  -9   1  10       14.02        9.35     13.46 o
  -8   1  10       93.79       71.27     14.37 o
  -7   1  10       84.75       66.61     14.01 o
  -6   1  10      103.19       86.29      9.92 o
  -5   1  10        8.23        0.08      8.39 o
  -4   1  10       97.36       72.46     17.72 o
  -3   1  10      488.37      558.01     17.41 o
  -2   1  10    10822.10    11145.57    110.74 o
  -1   1  10     1845.88     1727.75     27.96 o
   0   1  10        2.85        2.86      6.17 o
   1   1  10     5122.09     4999.90     70.72 o
   2   1  10       26.64       18.83      6.05 o
   3   1  10      718.55      675.03     19.37 o
   4   1  10      747.48      741.11     22.63 o
   5   1  10     1503.58     1464.85     28.06 o
   6   1  10      197.16      165.02     15.62 o
   7   1  10     1166.59     1232.62     37.20 o
   8   1  10      161.88      128.33     15.99 o
   9   1  10       55.24       58.99     12.58 o
  10   1  10       67.92       64.68     13.55 o
 -10   2  10      106.42      128.86     22.98 o
  -9   2  10       52.19       63.78     14.82 o
  -8   2  10       78.61       58.63     14.24 o
  -7   2  10        2.37      -11.52     11.52 o
  -6   2  10       90.60       62.72     10.41 o
  -5   2  10      176.47      187.23     10.89 o
  -4   2  10      495.05      420.31     15.47 o
  -3   2  10      439.24      450.32     15.69 o
  -2   2  10     5724.95     5676.25     63.72 o
  -1   2  10     1181.99     1085.15     26.57 o
   0   2  10     1471.51     1440.79     25.68 o
   1   2  10     2580.27     2547.27     37.48 o
   2   2  10      672.60      685.22     17.40 o
   3   2  10       39.94       55.17      9.56 o
   4   2  10     2084.86     2165.84     32.62 o
   5   2  10      821.11      830.85     19.65 o
   6   2  10     2644.33     2581.40     48.44 o
   7   2  10        2.00        8.20     17.16 o
   8   2  10      185.64      169.47     18.33 o
   9   2  10      143.28      127.17     16.05 o
  10   2  10        7.47       13.61     13.97 o
 -10   3  10      110.94      120.89     23.46 o
  -9   3  10       76.37       58.79     15.28 o
  -8   3  10       62.95       53.48     16.44 o
  -7   3  10     1028.67     1107.44     31.11 o
  -6   3  10       32.24       20.57      9.60 o
  -5   3  10       41.00       19.50      9.03 o
  -4   3  10        8.89       -7.60      7.60 o
  -3   3  10      984.78     1017.27     21.99 o
  -2   3  10     5877.17     5527.34     62.40 o
  -1   3  10     2996.52     3072.01     44.86 o
   0   3  10      102.63       95.11      8.53 o
   1   3  10     2102.09     2169.69     34.18 o
   2   3  10     2081.01     2130.74     29.90 o
   3   3  10     2560.85     2888.40     42.24 o
   4   3  10     2044.27     2033.56     31.38 o
   5   3  10      491.72      487.13     18.73 o
   6   3  10      415.26      410.60     20.67 o
   7   3  10      723.83      716.48     24.39 o
   8   3  10      619.85      625.47     23.07 o
   9   3  10      154.38      126.35     16.43 o
  10   3  10      415.87      440.22     28.64 o
 -10   4  10       31.50        5.48     19.59 o
  -9   4  10       16.67       35.54     14.66 o
  -8   4  10      207.89      197.79     18.83 o
  -7   4  10       97.32      101.89     14.65 o
  -6   4  10        1.66       -8.68      8.68 o
  -5   4  10      867.06      799.41     24.20 o
  -4   4  10      476.17      503.22     15.66 o
  -3   4  10     1876.03     1765.87     24.06 o
  -2   4  10     1701.44     1789.59     29.42 o
  -1   4  10        3.49       -8.71      8.71 o
   0   4  10      350.05      337.62     12.86 o
   1   4  10     2642.34     2694.68     40.08 o
   2   4  10      186.81      180.29     13.21 o
   3   4  10     1852.48     1937.70     32.85 o
   4   4  10        5.89        6.54      8.38 o
   5   4  10        4.44        5.35      6.99 o
   6   4  10      178.99      185.71     15.26 o
   7   4  10        3.18       -9.21     15.21 o
   8   4  10      116.09      114.87     15.81 o
   9   4  10        8.80       -8.64     12.95 o
  10   4  10       73.92       95.19     16.62 o
 -10   5  10       78.99       36.36     33.71 o
  -9   5  10       19.73       32.59     14.94 o
  -8   5  10       70.83      105.77     15.63 o
  -7   5  10      182.84      150.47     15.78 o
  -6   5  10      165.06      161.39     13.56 o
  -5   5  10     1212.54     1196.47     24.37 o
  -4   5  10        2.17        2.25      8.47 o
  -3   5  10       94.99       91.27      7.78 o
  -2   5  10     1809.93     1862.39     31.39 o
  -1   5  10       88.94       78.32      9.97 o
   0   5  10     4461.13     4279.21     47.58 o
   1   5  10     6338.26     6625.06     70.75 o
   2   5  10     3936.27     3856.14     46.93 o
   3   5  10      161.46      173.15     11.01 o
   4   5  10        8.26       -3.30      6.95 o
   5   5  10      339.93      353.09     14.68 o
   6   5  10        0.21        3.65     10.50 o
   7   5  10      185.19      165.32     16.79 o
   8   5  10      261.15      228.69     18.50 o
   9   5  10      286.29      269.46     23.13 o
  10   5  10        3.93        4.14     13.60 o
 -10   6  10      665.35      758.51     36.77 o
  -9   6  10        0.54        9.68     14.32 o
  -8   6  10      250.88      278.46     19.86 o
  -7   6  10      628.67      603.60     24.47 o
  -6   6  10        0.97       -9.71      9.71 o
  -5   6  10      696.11      653.88     18.87 o
  -4   6  10       19.30       22.47      8.64 o
  -3   6  10      170.18      139.80      9.08 o
  -2   6  10        0.52       -9.07     10.02 o
  -1   6  10     4557.77     4683.29     56.94 o
   0   6  10       74.37      100.19     11.80 o
   1   6  10      699.33      615.27     18.96 o
   2   6  10      226.42      197.85     10.50 o
   3   6  10     1297.31     1395.42     23.89 o
   4   6  10       60.36       45.56      8.54 o
   5   6  10      205.77      216.49     13.94 o
   6   6  10      955.24      919.66     28.93 o
   7   6  10       82.35       93.70     15.00 o
   8   6  10       16.69       12.61     12.80 o
   9   6  10        7.83       -0.08     16.75 o
  10   6  10        6.66       -2.10     13.96 o
 -10   7  10      507.34      542.47     32.03 o
  -9   7  10      366.21      390.18     27.01 o
  -8   7  10      567.83      583.09     25.27 o
  -7   7  10       72.72       79.77     14.26 o
  -6   7  10       12.98        0.66      9.97 o
  -5   7  10      255.68      251.80     15.47 o
  -4   7  10        2.13       -2.06      8.18 o
  -3   7  10      637.51      668.40     21.22 o
  -2   7  10     1852.48     1830.55     34.37 o
  -1   7  10      592.53      596.31     26.20 o
   0   7  10      464.36      484.90     15.37 o
   1   7  10      367.60      357.90     13.46 o
   2   7  10       70.64       66.86      8.78 o
   3   7  10     1040.35     1154.57     26.87 o
   4   7  10      663.77      628.25     19.61 o
   5   7  10      273.71      255.58     14.95 o
   6   7  10        0.16        1.00     11.06 o
   7   7  10      500.47      407.91     22.13 o
   8   7  10      192.31      171.60     17.79 o
   9   7  10        4.09       10.59     13.77 o
  10   7  10      153.76      147.55     21.36 o
 -10   8  10      640.65      653.50     35.56 o
  -9   8  10      856.96      898.13     43.26 o
  -8   8  10       80.91       87.69     19.60 o
  -7   8  10       68.99       93.09     17.11 o
  -6   8  10       95.81       55.89     11.54 o
  -5   8  10      489.11      465.64     16.72 o
  -4   8  10      516.79      523.30     20.19 o
  -3   8  10       44.26       34.99     10.54 o
  -2   8  10     2359.25     2499.93     41.96 o
  -1   8  10      983.76     1094.40     26.50 o
   0   8  10     1108.40     1179.14     18.74 o
   1   8  10      125.42      156.43      9.39 o
   2   8  10      360.78      344.49     13.67 o
   3   8  10      210.14      227.71     12.50 o
   4   8  10        0.52       -8.41      8.41 o
   5   8  10      217.13      248.72     15.26 o
   6   8  10       11.84        0.87     11.67 o
   7   8  10       12.10        6.14     12.61 o
   8   8  10        9.29      -11.46     15.08 o
   9   8  10      201.60      202.17     19.44 o
  10   8  10       61.95       95.20     17.13 o
 -10   9  10       35.13       41.87     29.54 o
  -9   9  10       91.03       95.64     21.57 o
  -8   9  10        4.29        7.11     17.32 o
  -7   9  10      602.85      695.07     25.67 o
  -6   9  10        3.61       -9.54      9.54 o
  -5   9  10      387.85      398.43     15.46 o
  -4   9  10        2.46        6.94     10.40 o
  -3   9  10       95.43       94.93     12.63 o
  -2   9  10     1379.52     1394.54     41.50 o
  -1   9  10      169.70      176.60     14.78 o
   0   9  10      727.29      708.26     21.84 o
   1   9  10     1256.60     1166.00     21.26 o
   2   9  10     1264.47     1244.01     24.22 o
   3   9  10     1039.59     1043.39     22.98 o
   4   9  10        0.01       -8.19      8.19 o
   5   9  10      551.53      516.81     20.56 o
   6   9  10      463.99      451.11     22.78 o
   7   9  10     1126.90     1144.48     34.37 o
   8   9  10      320.13      326.29     30.62 o
   9   9  10       95.61       85.93     16.63 o
  10   9  10        2.77        6.09     14.40 o
 -10  10  10      122.59      135.92     23.72 o
  -9  10  10       27.23       12.07     18.90 o
  -8  10  10       46.92       65.12     19.28 o
  -7  10  10      410.44      392.14     26.86 o
  -6  10  10        0.64       12.74     13.82 o
  -5  10  10      599.33      576.85     21.94 o
  -4  10  10      841.37      796.49     24.50 o
  -3  10  10      157.88      151.34     14.20 o
  -2  10  10      122.96      103.55     12.74 o
  -1  10  10      314.41      320.53     13.36 o
   0  10  10      134.59      142.56     14.95 o
   1  10  10       54.29       65.40      8.61 o
   2  10  10        9.15        0.39      7.93 o
   3  10  10      774.82      773.54     20.99 o
   4  10  10      275.55      272.96     13.91 o
   5  10  10      514.36      532.90     21.22 o
   6  10  10      383.37      375.31     21.59 o
   7  10  10      209.62      200.18     19.58 o
   8  10  10        3.44        8.62     14.12 o
   9  10  10       27.83       19.22     15.16 o
  -9  11  10      181.20      158.93     23.18 o
  -8  11  10      507.21      555.99     31.74 o
  -7  11  10      404.48      456.21     38.85 o
  -6  11  10      152.76      142.17     17.87 o
  -5  11  10       21.94       10.59     19.31 o
  -4  11  10        6.01        5.47     11.34 o
  -3  11  10      243.81      219.92     16.05 o
  -2  11  10     1265.87     1365.25     33.35 o
  -1  11  10       84.69      109.99     14.14 o
   0  11  10        0.02       -7.39      7.39 o
   1  11  10     2096.64     2262.97     31.54 o
   2  11  10      308.88      351.81     14.56 o
   3  11  10     4371.92     4353.91     55.04 o
   4  11  10        1.58        0.53      9.18 o
   5  11  10       10.87       12.65     10.74 o
   6  11  10      412.79      369.96     21.94 o
   7  11  10      145.86      112.77     16.64 o
   8  11  10       76.58       59.61     16.35 o
   9  11  10       26.40       29.00     15.04 o
  -9  12  10        1.69      -17.10     17.10 o
  -8  12  10       43.04       26.82     25.75 o
  -7  12  10       82.87       68.30     21.97 o
  -6  12  10     2743.08     2793.13     72.54 o
  -5  12  10        7.75       28.37     14.89 o
  -4  12  10      393.99      413.04     19.75 o
  -3  12  10      193.85      203.96     16.49 o
  -2  12  10     3459.14     3517.36     48.29 o
  -1  12  10      187.37      241.85     15.67 o
   0  12  10      357.14      346.49     14.82 o
   1  12  10     1829.74     1859.89     27.97 o
   2  12  10       45.31       16.86     14.43 o
   3  12  10        2.53       -8.63      8.63 o
   4  12  10      686.72      664.30     21.11 o
   5  12  10      505.90      503.75     21.31 o
   6  12  10       56.56       54.83     15.07 o
   7  12  10       84.34       52.27     14.97 o
   8  12  10      231.54      236.13     21.52 o
   9  12  10        2.04        7.85     14.41 o
  -9  13  10       51.83       59.14     20.97 o
  -8  13  10       58.42       37.86     19.24 o
  -7  13  10      331.22      296.02     43.20 o
  -6  13  10        0.81       39.09     15.82 o
  -5  13  10      245.60      265.26     20.81 o
  -4  13  10        4.76       -6.50     11.73 o
  -3  13  10      268.74      326.51     19.46 o
  -2  13  10      536.89      540.66     22.97 o
  -1  13  10      238.13      237.31     14.22 o
   0  13  10     1090.90     1131.92     24.95 o
   1  13  10      857.13      839.05     23.60 o
   2  13  10      135.25      118.09     14.47 o
   3  13  10      126.51      121.55     12.05 o
   4  13  10      148.75      168.61     16.65 o
   5  13  10      590.97      560.99     21.60 o
   6  13  10        0.19       -1.99     13.57 o
   7  13  10       23.56       18.82     13.78 o
   8  13  10        0.12        6.83     15.15 o
   9  13  10        3.14       -6.35     15.31 o
  -9  14  10      262.27      270.84     32.36 o
  -8  14  10       79.06       66.09     27.56 o
  -7  14  10        0.70      -17.23     17.23 o
  -6  14  10     1132.59     1197.24     41.20 o
  -5  14  10       75.33       53.95     16.33 o
  -4  14  10      128.51      142.47     15.93 o
  -3  14  10     1732.91     1768.75     38.87 o
  -2  14  10      583.69      578.76     19.87 o
  -1  14  10      247.65      264.43     14.64 o
   0  14  10        2.68       -1.26      9.76 o
   1  14  10     1570.29     1494.44     31.54 o
   2  14  10      469.10      484.72     22.52 o
   3  14  10      293.38      275.08     18.69 o
   4  14  10       11.04       -8.00     11.59 o
   5  14  10      258.88      262.08     17.97 o
   6  14  10      187.70      211.39     19.99 o
   7  14  10      228.42      208.08     26.56 o
   8  14  10       66.46       38.16     16.90 o
  -8  15  10        0.05      -15.71     18.69 o
  -7  15  10       70.67       59.85     21.62 o
  -6  15  10        2.33        8.81     16.72 o
  -5  15  10       10.62      -14.93     14.93 o
  -4  15  10      107.71       69.41     14.80 o
  -3  15  10      655.44      647.21     31.10 o
  -2  15  10       86.60       85.64     12.36 o
  -1  15  10      162.71      141.56     13.59 o
   0  15  10     1023.17      946.18     28.57 o
   1  15  10      208.16      193.87     15.93 o
   2  15  10       86.08      121.90     16.39 o
   3  15  10     1002.15     1022.74     33.66 o
   4  15  10       30.79       37.53     12.68 o
   5  15  10       91.07       98.12     14.79 o
   6  15  10       84.58       70.79     16.83 o
   7  15  10       23.90       38.90     15.75 o
   8  15  10      201.78      211.11     21.73 o
  -8  16  10        5.17       21.66     21.36 o
  -7  16  10        1.87       24.81     21.24 o
  -6  16  10        3.90        8.61     18.22 o
  -5  16  10       25.48        1.88     16.93 o
  -4  16  10       11.06      -13.27     13.27 o
  -3  16  10       58.03       61.98     12.48 o
  -2  16  10      151.62      164.58     14.35 o
  -1  16  10      376.10      421.30     18.59 o
   0  16  10      229.93      271.88     16.27 o
   1  16  10     1020.01     1046.23     28.96 o
   2  16  10     1589.31     1514.25     39.47 o
   3  16  10       69.01       74.31     16.39 o
   4  16  10        8.28      -13.52     16.80 o
   5  16  10        5.01       31.84     15.75 o
   6  16  10       13.86      -13.33     13.79 o
   7  16  10        1.20      -14.50     14.50 o
   8  16  10      131.33      184.93     21.52 o
  -7  17  10      326.16      273.46     28.90 o
  -6  17  10       54.24       56.83     22.37 o
  -5  17  10     1146.01     1206.45     40.83 o
  -4  17  10       44.02       56.08     18.00 o
  -3  17  10      106.84      100.89     14.07 o
  -2  17  10       52.82       52.17     12.44 o
  -1  17  10      217.41      223.07     15.58 o
   0  17  10      841.96      922.30     26.17 o
   1  17  10        7.30       10.88     12.45 o
   2  17  10       66.73       69.82     15.99 o
   3  17  10        3.52       -2.80     14.83 o
   4  17  10        0.01       -9.37     15.92 o
   5  17  10        4.94        6.31     15.67 o
   6  17  10      215.98      254.09     26.95 o
   7  17  10        6.33      -12.67     19.09 o
  -7  18  10       15.71       21.71     22.64 o
  -6  18  10      310.58      336.48     37.74 o
  -5  18  10      874.67      836.48     36.48 o
  -4  18  10        8.64       -7.18     16.88 o
  -3  18  10     1127.08     1243.79     30.99 o
  -2  18  10      260.95      249.98     16.84 o
  -1  18  10       98.37       98.90     13.55 o
   0  18  10      163.09      174.09     14.50 o
   1  18  10      409.10      395.57     20.53 o
   2  18  10      968.61     1002.77     36.43 o
   3  18  10      881.91      924.65     43.68 o
   4  18  10        8.87        4.53     16.71 o
   5  18  10       56.07       42.09     22.32 o
   6  18  10       10.86       24.42     19.85 o
   7  18  10       81.32       97.14     23.18 o
  -7  19  10       41.96       51.72     24.09 o
  -6  19  10      195.90      210.43     28.10 o
  -5  19  10      244.01      182.24     23.66 o
  -4  19  10        0.66       11.29     17.62 o
  -3  19  10      229.90      209.80     17.03 o
  -2  19  10      216.44      224.01     16.95 o
  -1  19  10       13.14       23.70     12.53 o
   0  19  10       17.21        6.46     11.66 o
   1  19  10      272.97      245.30     18.44 o
   2  19  10        1.76      -13.13     14.65 o
   3  19  10     1165.25     1272.27     42.30 o
   4  19  10      100.03       71.28     19.42 o
   5  19  10       15.24       12.89     18.98 o
   6  19  10      262.53      300.25     26.77 o
  -6  20  10      260.42      307.28     33.11 o
  -5  20  10      141.02      163.83     24.22 o
  -4  20  10        7.57       11.77     18.41 o
  -3  20  10       23.77       10.00     12.94 o
  -2  20  10       80.44       98.31     15.08 o
  -1  20  10      268.80      292.17     18.55 o
   0  20  10        4.72       19.12     11.77 o
   1  20  10       72.20       57.34     18.74 o
   2  20  10       66.24       58.13     16.87 o
   3  20  10       71.63       50.44     19.83 o
   4  20  10       32.20       44.02     19.25 o
   5  20  10       80.69      114.73     27.70 o
   6  20  10       54.26       48.97     23.33 o
  -5  21  10        9.82       11.49     24.62 o
  -4  21  10      133.01      139.47     23.39 o
  -3  21  10      296.94      300.16     21.96 o
  -2  21  10      161.05      163.47     17.10 o
  -1  21  10       49.29       44.41     15.39 o
   0  21  10       49.48       27.74     12.62 o
   1  21  10        5.98       -4.53     13.36 o
   2  21  10       59.17       24.64     18.83 o
   3  21  10      202.25      200.68     24.37 o
   4  21  10       23.76       33.35     19.88 o
   5  21  10      189.46      196.40     28.45 o
  -4  22  10       29.53       84.13     22.62 o
  -3  22  10       21.29       47.05     16.41 o
  -2  22  10       66.46       78.49     15.65 o
  -1  22  10       33.98       37.73     14.52 o
   0  22  10       84.79       91.11     14.69 o
   1  22  10       15.11      -13.02     13.02 o
   2  22  10       35.81       30.12     19.76 o
   3  22  10       82.99       81.99     21.59 o
   4  22  10       38.85       45.42     20.75 o
  -3  23  10       39.79       53.78     18.39 o
  -2  23  10       21.54       35.05     15.59 o
  -1  23  10      104.33       94.84     16.80 o
   0  23  10        7.43        1.47     13.39 o
   1  23  10        3.89        7.04     13.69 o
   2  23  10      123.35       74.22     21.97 o
   3  23  10       40.51       72.68     22.66 o
  -2  24  10        4.20       24.75     16.18 o
  -1  24  10        2.62       13.72     15.55 o
   0  24  10        1.77       -5.31     13.77 o
   1  24  10        5.69       -3.22     14.70 o
   2  24  10        0.88      -19.32     19.34 o
 -10   1  11      101.38      138.99     27.73 o
  -9   1  11      332.12      347.16     22.37 o
  -8   1  11       81.64       54.66     14.84 o
  -7   1  11      486.84      492.45     22.90 o
  -6   1  11       80.73       84.18     10.43 o
  -5   1  11      256.03      247.49     16.10 o
  -4   1  11       80.11       69.07     10.47 o
  -3   1  11      139.24      126.62     11.80 o
  -2   1  11        9.92       -0.05     10.06 o
  -1   1  11      148.22      163.61     13.11 o
   0   1  11      746.57      724.24     18.80 o
   1   1  11      836.97      837.93     30.06 o
   2   1  11     1123.56     1124.27     23.23 o
   3   1  11        7.32        4.50      8.20 o
   4   1  11      164.65      156.86     11.37 o
   5   1  11       72.78       60.85      9.75 o
   6   1  11     1285.20     1240.98     34.33 o
   7   1  11        7.38       27.30     14.92 o
   8   1  11        1.27      -12.24     12.78 o
   9   1  11        5.46       -0.06     11.35 o
  10   1  11       60.10       97.75     16.98 o
 -10   2  11       10.59        0.14     19.53 o
  -9   2  11      160.25      158.73     18.37 o
  -8   2  11       91.71      107.40     16.40 o
  -7   2  11      341.77      400.50     27.71 o
  -6   2  11     1348.41     1351.44     27.28 o
  -5   2  11       81.73       85.16     10.02 o
  -4   2  11       83.38       69.67     10.60 o
  -3   2  11     4406.61     4411.67     53.94 o
  -2   2  11     3479.31     3321.51     44.17 o
  -1   2  11     2198.64     2024.51     35.72 o
   0   2  11      741.77      697.73     19.41 o
   1   2  11       58.09       49.35     12.15 o
   2   2  11      233.40      237.18     12.10 o
   3   2  11        1.83        1.57      8.43 o
   4   2  11     2949.34     2957.41     44.86 o
   5   2  11      548.46      557.51     17.73 o
   6   2  11      151.49      140.48     15.84 o
   7   2  11     1374.08     1342.85     36.91 o
   8   2  11      133.99      115.17     14.44 o
   9   2  11       41.63       35.93     12.63 o
  10   2  11       52.44       45.69     20.80 o
 -10   3  11        2.80       -5.01     15.38 o
  -9   3  11       36.61       23.46     14.86 o
  -8   3  11      155.66      181.41     20.90 o
  -7   3  11       10.55        7.26     13.13 o
  -6   3  11       60.94       97.73     11.78 o
  -5   3  11      124.14      147.46     11.27 o
  -4   3  11     2894.10     2837.41     37.34 o
  -3   3  11      188.09      198.19     13.22 o
  -2   3  11     1555.44     1609.62     28.60 o
  -1   3  11     1354.42     1272.56     28.28 o
   0   3  11     2450.07     2419.98     34.64 o
   1   3  11      187.88      179.04     12.20 o
   2   3  11       82.55      131.30     13.09 o
   3   3  11        0.30        4.61      9.64 o
   4   3  11      124.57      134.41     13.03 o
   5   3  11      295.46      312.17     15.04 o
   6   3  11      442.35      478.42     23.10 o
   7   3  11       89.51       98.76     23.40 o
   8   3  11        1.18      -10.66     11.93 o
   9   3  11        4.93       13.42     13.93 o
  10   3  11       26.59       13.84     14.85 o
 -10   4  11       46.87       30.10     29.69 o
  -9   4  11      125.56      132.64     17.87 o
  -8   4  11      177.61      173.40     31.98 o
  -7   4  11       93.16      119.54     15.85 o
  -6   4  11      604.29      558.54     21.14 o
  -5   4  11       14.05       17.88      9.60 o
  -4   4  11     1241.94     1299.81     24.29 o
  -3   4  11      380.09      386.97     12.61 o
  -2   4  11      994.90      933.74     24.88 o
  -1   4  11     3248.77     3020.83     79.09 o
   0   4  11      440.36      448.77     15.44 o
   1   4  11     3676.96     3559.84     49.90 o
   2   4  11      210.28      278.13     10.60 o
   3   4  11      198.51      197.89     13.15 o
   4   4  11      488.97      503.37     17.06 o
   5   4  11        1.83       -6.10      8.19 o
   6   4  11      566.82      616.49     22.92 o
   7   4  11       93.49      114.70     14.28 o
   8   4  11       59.07       56.53     14.82 o
   9   4  11      225.17      242.04     25.05 o
  10   4  11       60.52       63.77     16.12 o
 -10   5  11        6.14        7.54     16.22 o
  -9   5  11        1.61       15.48     17.00 o
  -8   5  11      102.62      176.12     26.80 o
  -7   5  11      101.64      105.05     15.63 o
  -6   5  11      225.38      296.01     16.60 o
  -5   5  11      459.29      401.68     18.66 o
  -4   5  11     2109.65     1897.62     31.98 o
  -3   5  11        2.36       -5.22      7.09 o
  -2   5  11      107.82       63.81     10.65 o
  -1   5  11       20.23       19.69      9.73 o
   0   5  11      148.38      169.26     11.41 o
   1   5  11      364.09      381.84     16.67 o
   2   5  11     1410.36     1505.13     26.48 o
   3   5  11     2696.19     2865.04     43.66 o
   4   5  11       55.88       42.07      8.91 o
   5   5  11     1278.50     1289.93     26.81 o
   6   5  11       89.03       68.78     13.00 o
   7   5  11        1.39      -13.03     23.28 o
   8   5  11        4.92        5.55     12.99 o
   9   5  11       13.39       13.34     14.08 o
  10   5  11       53.69       65.62     16.85 o
 -10   6  11      297.78      335.87     42.32 o
  -9   6  11       17.89       26.38     17.51 o
  -8   6  11       19.31       25.57     14.82 o
  -7   6  11       33.26       18.12     14.78 o
  -6   6  11      260.66      214.03     15.22 o
  -5   6  11        5.10       -9.10      9.10 o
  -4   6  11        0.32      -11.09     17.51 o
  -3   6  11      724.67      763.20     18.95 o
  -2   6  11      577.10      587.20     19.58 o
  -1   6  11      658.08      703.31     20.15 o
   0   6  11     2532.68     2609.69     35.16 o
   1   6  11       30.12       25.65      7.57 o
   2   6  11        5.65        3.04      7.52 o
   3   6  11     1547.62     1687.71     29.81 o
   4   6  11       57.34       46.13      9.27 o
   5   6  11      208.15      199.79     13.38 o
   6   6  11        1.17      -11.26     11.26 o
   7   6  11       38.79       32.22     13.73 o
   8   6  11       34.01       18.40     14.47 o
   9   6  11      206.96      175.97     19.25 o
  10   6  11        9.66       14.71     14.94 o
 -10   7  11       89.32      159.98     28.37 o
  -9   7  11      186.09      138.99     25.75 o
  -8   7  11     1315.87     1419.74     51.47 o
  -7   7  11       56.47       67.09     15.32 o
  -6   7  11     1096.48     1054.76     27.22 o
  -5   7  11        0.06       -8.84      8.84 o
  -4   7  11        4.92       -8.54      8.54 o
  -3   7  11      134.98      157.02     17.03 o
  -2   7  11      884.01      871.93     25.20 o
  -1   7  11       22.48        9.06      9.94 o
   0   7  11      248.92      178.45     11.47 o
   1   7  11      417.79      381.10     13.29 o
   2   7  11        0.51       -5.86      7.51 o
   3   7  11     1050.02     1167.21     22.74 o
   4   7  11       26.31        9.50      9.47 o
   5   7  11       25.39       29.86     10.92 o
   6   7  11        4.26        2.05     11.56 o
   7   7  11       15.18        3.28     12.72 o
   8   7  11      338.15      339.14     22.23 o
   9   7  11      235.63      239.22     20.66 o
  10   7  11       80.03       81.72     17.40 o
 -10   8  11       38.67       66.92     38.50 o
  -9   8  11      180.98      168.28     22.95 o
  -8   8  11     1339.92     1312.68     61.91 o
  -7   8  11       27.26       28.39     17.97 o
  -6   8  11       26.04        4.65     10.98 o
  -5   8  11       31.20       12.87      9.91 o
  -4   8  11      422.25      392.99     18.21 o
  -3   8  11       18.82       -4.29     10.37 o
  -2   8  11      967.82     1047.53     27.30 o
  -1   8  11     1124.86     1078.22     27.47 o
   0   8  11        1.69        0.51      6.96 o
   1   8  11       14.39       -3.01      7.54 o
   2   8  11      148.34      134.04     11.03 o
   3   8  11     1206.53     1249.89     25.49 o
   4   8  11      369.53      413.23     17.56 o
   5   8  11       25.84       36.87     11.86 o
   6   8  11      139.16      128.17     15.85 o
   7   8  11        0.24      -12.75     12.75 o
   8   8  11       19.37       23.10     14.46 o
   9   8  11        1.71       14.17     14.65 o
  10   8  11       29.34      -11.92     37.87 o
  -9   9  11       96.92      108.24     21.89 o
  -8   9  11      263.04      240.27     31.59 o
  -7   9  11      694.56      753.35     35.72 o
  -6   9  11       14.74       -0.19     11.04 o
  -5   9  11       15.93       -2.44     13.68 o
  -4   9  11       79.10       73.42     13.37 o
  -3   9  11      283.10      270.71     16.42 o
  -2   9  11       94.52       69.66     17.55 o
  -1   9  11      733.37      784.67     18.61 o
   0   9  11      326.39      337.20     10.14 o
   1   9  11      550.31      612.04     16.36 o
   2   9  11     1779.86     1810.66     30.52 o
   3   9  11      129.00      110.13     12.28 o
   4   9  11      183.74      206.73     14.13 o
   5   9  11        9.79        1.64     10.57 o
   6   9  11      359.36      346.36     21.59 o
   7   9  11      218.31      183.37     18.50 o
   8   9  11      124.38      117.88     17.36 o
   9   9  11      123.86      141.36     19.33 o
  -9  10  11        1.46        2.30     18.10 o
  -8  10  11        0.02       18.73     18.36 o
  -7  10  11      457.04      477.53     30.48 o
  -6  10  11      384.39      410.96     23.85 o
  -5  10  11        9.34        5.30     12.01 o
  -4  10  11       65.59       56.07     13.14 o
  -3  10  11      162.19      144.03     14.66 o
  -2  10  11      307.25      261.70     20.21 o
  -1  10  11      309.72      283.28     16.97 o
   0  10  11     1682.24     1628.60     24.76 o
   1  10  11      689.94      685.02     17.55 o
   2  10  11        0.76        3.69      8.55 o
   3  10  11      179.70      168.47     12.54 o
   4  10  11      378.76      398.17     16.70 o
   5  10  11       22.53       23.36     11.44 o
   6  10  11      200.56      175.73     18.61 o
   7  10  11       35.21       41.05     14.63 o
   8  10  11      318.05      262.03     25.10 o
   9  10  11        9.14        8.93     14.88 o
  -9  11  11       78.08       64.02     21.32 o
  -8  11  11        0.03        1.53     18.65 o
  -7  11  11      904.17      872.39     39.82 o
  -6  11  11       73.03       88.20     17.56 o
  -5  11  11      349.37      389.99     23.29 o
  -4  11  11       40.50       20.01     12.87 o
  -3  11  11        1.61       -2.92     11.66 o
  -2  11  11       39.54       33.79     12.71 o
  -1  11  11       26.86       36.75      8.64 o
   0  11  11        5.42        0.28      9.73 o
   1  11  11      156.24      191.65     16.06 o
   2  11  11        6.43       -8.23      8.23 o
   3  11  11       29.66       16.96      9.37 o
   4  11  11      597.00      555.70     19.80 o
   5  11  11       64.75       46.32     12.93 o
   6  11  11     1132.67     1061.24     34.54 o
   7  11  11        0.60      -12.32     13.43 o
   8  11  11       35.73       80.30     17.95 o
   9  11  11      121.28      123.04     18.76 o
  -9  12  11        0.94      -12.42     19.71 o
  -8  12  11       54.10       43.19     20.26 o
  -7  12  11      429.03      412.10     30.47 o
  -6  12  11       51.77       91.72     18.10 o
  -5  12  11       53.71       68.86     16.36 o
  -4  12  11       13.24       19.96     12.78 o
  -3  12  11     1058.37     1057.59     30.54 o
  -2  12  11        6.30       21.63     12.59 o
  -1  12  11       85.33       81.80     10.45 o
   0  12  11      325.17      357.81     14.88 o
   1  12  11      809.50      886.58     19.54 o
   2  12  11      283.08      275.99     15.11 o
   3  12  11      588.81      567.04     19.39 o
   4  12  11     1263.63     1287.21     31.23 o
   5  12  11       69.86       62.33     13.81 o
   6  12  11       69.57       57.85     15.34 o
   7  12  11       62.44       67.72     16.50 o
   8  12  11      490.16      507.19     27.67 o
   9  12  11       19.83        4.41     15.32 o
  -9  13  11      182.50      255.25     28.28 o
  -8  13  11       41.57       31.07     21.54 o
  -7  13  11      621.31      589.85     34.83 o
  -6  13  11      493.54      450.03     26.40 o
  -5  13  11       95.79       99.32     17.97 o
  -4  13  11       13.28        4.73     12.89 o
  -3  13  11      100.40      117.69     15.63 o
  -2  13  11       29.28       28.30     13.20 o
  -1  13  11     1865.75     1876.99     33.39 o
   0  13  11        0.98       -5.65      8.47 o
   1  13  11        2.41        6.77     11.44 o
   2  13  11     1155.82     1298.91     30.50 o
   3  13  11       39.15       35.23     10.96 o
   4  13  11      254.48      240.44     17.09 o
   5  13  11      203.68      223.84     17.45 o
   6  13  11      186.90      175.49     20.65 o
   7  13  11      324.66      337.63     23.46 o
   8  13  11        8.72       18.52     17.29 o
  -8  14  11      128.43      109.28     23.75 o
  -7  14  11       36.82       33.14     20.68 o
  -6  14  11      253.95      270.83     23.10 o
  -5  14  11       99.32       98.77     25.15 o
  -4  14  11       16.20       -6.28     13.47 o
  -3  14  11      698.12      632.18     28.82 o
  -2  14  11        5.18       13.37     10.72 o
  -1  14  11     2288.20     2300.91     38.53 o
   0  14  11       93.83      102.03     11.86 o
   1  14  11      488.23      543.44     21.33 o
   2  14  11      483.47      520.93     28.46 o
   3  14  11       11.33      -10.31     10.31 o
   4  14  11       55.80       56.00     14.75 o
   5  14  11        5.03       -9.86     11.99 o
   6  14  11       51.94       50.11     17.65 o
   7  14  11       84.35      113.90     22.10 o
   8  14  11       46.03       56.26     17.40 o
  -8  15  11        0.27      -14.37     20.45 o
  -7  15  11        2.19       20.63     19.90 o
  -6  15  11     1134.87     1198.90     44.28 o
  -5  15  11      225.23      207.01     21.97 o
  -4  15  11        5.00      -13.38     13.38 o
  -3  15  11      106.09      117.42     16.45 o
  -2  15  11      746.79      764.80     31.69 o
  -1  15  11      543.01      564.80     22.82 o
   0  15  11      211.22      238.64     14.54 o
   1  15  11        3.59       -5.50     12.45 o
   2  15  11      350.58      339.62     20.85 o
   3  15  11      440.46      450.43     35.72 o
   4  15  11      294.79      339.80     19.62 o
   5  15  11       68.04       80.58     14.57 o
   6  15  11        1.27        3.68     14.80 o
   7  15  11       99.56       93.37     18.38 o
   8  15  11        2.91        1.75     15.70 o
  -8  16  11       43.53        9.47     33.31 o
  -7  16  11       37.07       54.93     24.90 o
  -6  16  11       30.86       92.48     23.06 o
  -5  16  11       63.33       65.40     19.57 o
  -4  16  11       42.22       19.23     16.86 o
  -3  16  11      526.78      510.03     28.04 o
  -2  16  11      221.87      247.48     16.23 o
  -1  16  11        8.88        8.41     11.04 o
   0  16  11      409.40      404.80     17.52 o
   1  16  11       16.55       -5.44     12.36 o
   2  16  11      556.72      577.54     27.14 o
   3  16  11     2614.40     2744.40     51.90 o
   4  16  11       56.43       34.97     17.79 o
   5  16  11      348.06      385.33     21.62 o
   6  16  11       60.73       70.54     17.47 o
   7  16  11        1.41       -6.52     15.13 o
  -7  17  11        5.61       11.61     21.98 o
  -6  17  11      259.38      314.87     31.07 o
  -5  17  11       26.55       14.18     18.35 o
  -4  17  11       24.45       -9.12     22.72 o
  -3  17  11       36.09       72.67     16.75 o
  -2  17  11      515.91      513.88     30.35 o
  -1  17  11        3.67       34.71     11.86 o
   0  17  11      179.00      231.28     18.94 o
   1  17  11        4.17      -14.35     14.35 o
   2  17  11      227.63      181.46     24.11 o
   3  17  11      114.27      146.33     21.72 o
   4  17  11      107.73       99.10     19.75 o
   5  17  11      382.01      337.41     39.07 o
   6  17  11       63.86       54.48     23.94 o
   7  17  11       24.06       29.90     20.50 o
  -7  18  11        9.17       -7.44     21.69 o
  -6  18  11       27.59       29.12     23.06 o
  -5  18  11       24.47       44.98     21.20 o
  -4  18  11       15.34       22.75     18.03 o
  -3  18  11       96.02       92.90     17.77 o
  -2  18  11       13.46      -11.24     11.24 o
  -1  18  11       96.14      122.22     14.23 o
   0  18  11        0.17       10.82     11.38 o
   1  18  11      105.20      119.97     16.16 o
   2  18  11      709.71      680.78     28.37 o
   3  18  11      162.79      199.11     22.82 o
   4  18  11      118.47      117.80     25.31 o
   5  18  11      243.42      271.56     44.34 o
   6  18  11       69.04       51.58     22.25 o
  -6  19  11      306.13      278.92     30.87 o
  -5  19  11      164.96      166.93     24.56 o
  -4  19  11       71.55       74.01     20.53 o
  -3  19  11       23.72       22.10     13.01 o
  -2  19  11       72.24       82.19     14.00 o
  -1  19  11       23.91       43.78     13.32 o
   0  19  11       62.96       55.28     15.80 o
   1  19  11       14.25        1.31     13.40 o
   2  19  11        2.24       17.63     16.39 o
   3  19  11        3.76       11.97     28.00 o
   4  19  11       31.11       25.60     18.43 o
   5  19  11      148.23      176.54     26.80 o
   6  19  11      149.28      175.80     26.94 o
  -5  20  11        9.62        0.88     20.67 o
  -4  20  11       35.57       67.59     20.75 o
  -3  20  11       26.19       71.20     16.33 o
  -2  20  11       40.07       40.12     13.91 o
  -1  20  11       13.68       29.11     13.22 o
   0  20  11      163.73      165.49     15.41 o
   1  20  11      170.45      141.08     15.37 o
   2  20  11      100.55      102.01     21.29 o
   3  20  11      115.14      125.55     22.49 o
   4  20  11       14.86       36.94     18.55 o
   5  20  11        0.43      -14.67     19.73 o
  -5  21  11       56.75       45.36     22.73 o
  -4  21  11        6.10       47.77     20.93 o
  -3  21  11      526.01      589.30     33.06 o
  -2  21  11       64.97       62.23     18.44 o
  -1  21  11      360.46      368.32     25.01 o
   0  21  11       21.92        2.15     12.63 o
   1  21  11       23.04       16.25     13.08 o
   2  21  11       16.65       30.67     19.02 o
   3  21  11        5.07       39.03     20.19 o
   4  21  11        0.70       16.33     19.24 o
   5  21  11      110.38      150.50     27.77 o
  -4  22  11        0.13        0.90     20.10 o
  -3  22  11      359.60      405.56     31.10 o
  -2  22  11        0.26       -7.71     16.63 o
  -1  22  11        3.78        3.70     16.92 o
   0  22  11      239.23      263.44     21.13 o
   1  22  11        1.45      -12.40     12.99 o
   2  22  11      491.45      532.84     32.53 o
   3  22  11       92.03       85.30     22.77 o
   4  22  11      189.28      195.50     26.14 o
  -3  23  11      469.74      570.30     34.22 o
  -2  23  11       26.44       47.87     21.04 o
  -1  23  11       11.52        9.08     18.37 o
   0  23  11        5.20       34.49     16.97 o
   1  23  11       58.29       35.42     17.97 o
   2  23  11       92.57      118.45     24.14 o
 -10   0  12       78.74       55.37     25.77 o
  -9   0  12      544.57      647.07     41.90 o
  -8   0  12      754.59      901.95     44.61 o
  -7   0  12       59.29       75.66     21.89 o
  -6   0  12     1921.61     1802.44     46.11 o
  -5   0  12      105.05       70.37     18.12 o
  -4   0  12      898.46      826.06     31.26 o
  -3   0  12      805.92      818.79     30.69 o
  -2   0  12     4421.37     4346.07     76.84 o
  -1   0  12       34.08       13.38     12.55 o
   0   0  12       97.56       75.32     28.05 o
   1   0  12       12.24      -16.95     18.93 o
   2   0  12       59.81       67.14     17.60 o
   3   0  12      377.38      376.23     22.06 o
   4   0  12       39.25       30.84     13.14 o
   5   0  12     1488.05     1456.82     41.66 o
   6   0  12     1576.71     1564.64    141.83 o
   7   0  12     9776.14     9125.04    176.43 o
   8   0  12      971.24      866.67     44.55 o
   9   0  12       70.04       79.48     22.57 o
  10   0  12       59.65       53.46     18.18 o
 -10   1  12      120.47      165.11     20.51 o
  -9   1  12      178.27      174.93     20.23 o
  -8   1  12       43.96       19.82     15.00 o
  -7   1  12        9.02       16.47     14.02 o
  -6   1  12      502.53      515.61     17.73 o
  -5   1  12       82.12       92.07     11.85 o
  -4   1  12      417.28      485.06     22.26 o
  -3   1  12      119.07      125.77     15.89 o
  -2   1  12      334.16      370.90     21.25 o
  -1   1  12      230.16      246.43     13.36 o
   0   1  12        8.98        6.71      7.91 o
   1   1  12     1615.36     1523.50     34.51 o
   2   1  12       26.41       -1.84     14.60 o
   3   1  12       23.63        2.66      9.01 o
   4   1  12       22.25       21.74      9.17 o
   5   1  12      155.36      169.53     14.30 o
   6   1  12      923.89      926.36     43.73 o
   7   1  12      639.71      789.66     61.49 o
   8   1  12       52.59       41.25     14.94 o
   9   1  12        6.53       -6.40     12.16 o
  10   1  12       18.35       -4.91     15.30 o
 -10   2  12      141.50      189.77     34.16 o
  -9   2  12       41.19       28.74     15.78 o
  -8   2  12      149.08      115.59     19.45 o
  -7   2  12        8.29        1.91     13.39 o
  -6   2  12      193.86      164.87     15.11 o
  -5   2  12     3151.38     3189.32     43.72 o
  -4   2  12      219.44      187.19     16.41 o
  -3   2  12     1927.34     1878.41     32.34 o
  -2   2  12       12.38        9.26      9.37 o
  -1   2  12      461.97      442.13     19.70 o
   0   2  12     1774.68     1726.48     30.47 o
   1   2  12       16.48       28.66     11.19 o
   2   2  12        1.12       -7.24      7.24 o
   3   2  12      275.08      273.12     14.82 o
   4   2  12      143.59      150.00     11.90 o
   5   2  12      251.86      248.32     13.86 o
   6   2  12        6.63       14.26     13.47 o
   7   2  12     1346.48     1390.46     51.27 o
   8   2  12       26.09       16.78     14.18 o
   9   2  12      169.98      177.19     16.74 o
  10   2  12        0.11      -13.83     13.83 o
 -10   3  12        8.88       11.76     18.27 o
  -9   3  12       20.39       -2.16     15.21 o
  -8   3  12        3.31      -13.82     13.82 o
  -7   3  12      532.20      566.93     25.54 o
  -6   3  12        1.54       -3.85     11.49 o
  -5   3  12      885.81      917.97     22.04 o
  -4   3  12     3499.18     3269.38     42.26 o
  -3   3  12      341.82      334.00     13.31 o
  -2   3  12      302.49      286.67     15.85 o
  -1   3  12      381.16      398.35     20.13 o
   0   3  12       87.87       80.95     10.90 o
   1   3  12      831.48      844.33     21.80 o
   2   3  12       11.88        8.01      7.56 o
   3   3  12      297.32      308.82     18.72 o
   4   3  12      871.51      953.24     22.77 o
   5   3  12      238.19      219.79     15.00 o
   6   3  12     1249.96     1254.25     35.29 o
   7   3  12       68.55       72.86     27.75 o
   8   3  12       69.83       59.82     13.79 o
   9   3  12      304.54      302.54     22.06 o
  10   3  12      161.29      185.17     20.32 o
 -10   4  12        6.01       -5.00     16.41 o
  -9   4  12       92.37      118.78     18.55 o
  -8   4  12        2.08      -16.45     16.45 o
  -7   4  12      162.45      160.82     17.57 o
  -6   4  12       40.14       33.64     12.49 o
  -5   4  12      700.86      713.76     21.74 o
  -4   4  12      125.69      127.91     11.57 o
  -3   4  12     1618.74     1586.48     23.73 o
  -2   4  12      458.25      404.14     17.69 o
  -1   4  12      245.55      242.54     14.98 o
   0   4  12      511.64      513.02     16.85 o
   1   4  12       36.63       45.36     10.02 o
   2   4  12     2508.15     2617.71     36.68 o
   3   4  12      352.12      411.29     17.32 o
   4   4  12      535.93      554.87     18.89 o
   5   4  12        1.33       17.48     10.77 o
   6   4  12       95.77       96.75     14.41 o
   7   4  12       23.09       19.33     12.41 o
   8   4  12       21.37       14.96     14.43 o
   9   4  12       33.56       63.09     15.80 o
  10   4  12      124.85      154.16     19.98 o
 -10   5  12      173.38      203.06     25.48 o
  -9   5  12        6.47       12.06     15.56 o
  -8   5  12       12.12       28.81     15.45 o
  -7   5  12      286.49      298.41     20.44 o
  -6   5  12      192.11      203.24     16.08 o
  -5   5  12        0.19      -11.20     11.20 o
  -4   5  12       63.09       57.90     11.07 o
  -3   5  12     2247.12     2265.02     42.90 o
  -2   5  12       31.04       24.60      9.95 o
  -1   5  12      903.70      947.06     23.49 o
   0   5  12      452.67      412.50     15.71 o
   1   5  12      246.89      231.94     18.11 o
   2   5  12     1605.54     1662.66     30.39 o
   3   5  12        3.14        7.48      9.68 o
   4   5  12       21.41        2.34      9.00 o
   5   5  12      171.36      167.86     13.46 o
   6   5  12        3.26      -10.81     10.81 o
   7   5  12       13.49       15.26     15.79 o
   8   5  12      579.53      594.16     27.73 o
   9   5  12       30.09       33.08     15.61 o
  10   5  12      223.56      187.03     26.20 o
 -10   6  12      154.82      185.58     45.56 o
  -9   6  12       10.20       -2.37     15.44 o
  -8   6  12      242.43      252.60     20.81 o
  -7   6  12      205.80      220.61     19.48 o
  -6   6  12        0.42        0.27     11.20 o
  -5   6  12      800.92      785.17     22.02 o
  -4   6  12       39.45       18.26      9.93 o
  -3   6  12      459.28      405.60     18.81 o
  -2   6  12      202.62      182.38     14.67 o
  -1   6  12      786.52      783.64     22.19 o
   0   6  12       10.58        7.88      8.26 o
   1   6  12      474.95      450.09     19.81 o
   2   6  12     1115.79     1153.71     22.70 o
   3   6  12       63.10       58.54     10.43 o
   4   6  12       24.40       16.51      9.31 o
   5   6  12      189.74      173.55     13.63 o
   6   6  12      152.15      125.12     16.24 o
   7   6  12       66.35       70.20     15.30 o
   8   6  12      189.63      190.90     19.31 o
   9   6  12      128.32      173.77     19.55 o
  -9   7  12        1.61       16.52     18.78 o
  -8   7  12      343.26      409.21     29.50 o
  -7   7  12      487.91      485.84     24.50 o
  -6   7  12       78.19       79.55     13.90 o
  -5   7  12       97.29       84.20     12.18 o
  -4   7  12        0.54      -11.19     11.19 o
  -3   7  12     1223.69     1251.72     30.64 o
  -2   7  12      621.72      648.31     29.80 o
  -1   7  12      225.46      201.35     15.07 o
   0   7  12       11.58        1.50      8.57 o
   1   7  12      697.09      728.24     18.13 o
   2   7  12      150.39      120.72     10.42 o
   3   7  12      458.75      419.98     15.24 o
   4   7  12      496.32      477.88     19.29 o
   5   7  12      155.67      153.68     14.64 o
   6   7  12        6.99      -11.93     11.93 o
   7   7  12       16.60       10.63     13.95 o
   8   7  12      439.60      443.72     24.80 o
   9   7  12       95.85       99.16     17.48 o
  -9   8  12       12.71        3.32     18.28 o
  -8   8  12       13.87        9.65     18.23 o
  -7   8  12       82.96       99.66     16.60 o
  -6   8  12      616.18      558.86     22.30 o
  -5   8  12       64.23       55.78     13.59 o
  -4   8  12      453.79      416.09     20.22 o
  -3   8  12      181.52      179.52     17.39 o
  -2   8  12      118.85       98.09     13.74 o
  -1   8  12      148.56      130.24     14.05 o
   0   8  12        3.28        2.80      7.46 o
   1   8  12      326.91      321.03     14.10 o
   2   8  12        3.00       -1.18      8.62 o
   3   8  12      581.51      564.34     18.66 o
   4   8  12      126.24      104.34     12.96 o
   5   8  12      234.52      222.41     16.34 o
   6   8  12      330.70      305.84     21.08 o
   7   8  12       33.28       13.72     13.74 o
   8   8  12       28.55       26.84     19.59 o
   9   8  12       75.98       70.60     17.37 o
  -9   9  12       29.42       -8.56     19.13 o
  -8   9  12      234.09      233.69     25.86 o
  -7   9  12       13.64        7.91     18.31 o
  -6   9  12       19.30       15.73     14.16 o
  -5   9  12       69.55       58.98     14.13 o
  -4   9  12      323.39      355.39     19.41 o
  -3   9  12       23.43       -5.04     11.93 o
  -2   9  12      197.70      167.27     15.37 o
  -1   9  12      413.45      405.77     14.91 o
   0   9  12      539.37      545.00     16.01 o
   1   9  12     2792.53     2852.48     40.88 o
   2   9  12       86.49       70.29     12.28 o
   3   9  12        1.48       -8.76      8.76 o
   4   9  12        6.05      -10.29     10.29 o
   5   9  12       79.12       60.25     13.14 o
   6   9  12       49.92       22.00     14.15 o
   7   9  12       43.06       26.96     14.76 o
   8   9  12      156.88      140.46     19.13 o
   9   9  12       96.33       60.81     19.48 o
  -9  10  12       10.39       11.72     22.44 o
  -8  10  12      332.18      369.15     29.60 o
  -7  10  12        8.10        7.29     26.46 o
  -6  10  12      241.16      246.61     21.42 o
  -5  10  12      284.76      231.94     20.34 o
  -4  10  12      176.99      207.96     16.86 o
  -3  10  12      367.57      333.16     19.25 o
  -2  10  12       63.86       27.55     12.87 o
  -1  10  12      136.74      107.45     15.06 o
   0  10  12      278.57      298.41     12.65 o
   1  10  12      844.39      908.50     22.01 o
   2  10  12      136.59      127.09     11.78 o
   3  10  12      514.27      480.17     18.06 o
   4  10  12      191.08      170.29     13.72 o
   5  10  12     1555.71     1650.44     36.95 o
   6  10  12       85.61       84.59     16.33 o
   7  10  12      460.15      547.25     27.41 o
   8  10  12        1.32        1.09     15.31 o
   9  10  12       50.84       42.16     17.28 o
  -9  11  12        0.04        5.95     21.40 o
  -8  11  12       21.95       34.85     20.05 o
  -7  11  12      144.93      131.38     22.66 o
  -6  11  12      179.98      111.39     18.93 o
  -5  11  12        1.86       14.37     15.42 o
  -4  11  12        0.36        0.73     12.32 o
  -3  11  12      469.03      440.85     21.52 o
  -2  11  12      551.99      511.25     27.70 o
  -1  11  12       14.97       25.12     12.48 o
   0  11  12        5.34       15.24      7.42 o
   1  11  12       14.56        7.73      8.42 o
   2  11  12        2.44      -10.57     10.57 o
   3  11  12      376.97      394.79     17.29 o
   4  11  12        4.85       16.95     11.68 o
   5  11  12      418.05      518.21     22.78 o
   6  11  12       20.74        0.38     14.10 o
   7  11  12      296.22      267.92     21.77 o
   8  11  12      124.49      125.78     19.44 o
   9  11  12      174.80      176.56     30.53 o
  -8  12  12      302.12      299.61     45.99 o
  -7  12  12        0.55       12.20     20.73 o
  -6  12  12       30.44       73.23     18.04 o
  -5  12  12        0.01       18.94     15.66 o
  -4  12  12       17.08       26.43     13.76 o
  -3  12  12       44.06       45.75     14.54 o
  -2  12  12      153.43      147.81     16.17 o
  -1  12  12        0.05       -1.63     12.49 o
   0  12  12      841.74      849.56     20.31 o
   1  12  12      352.55      363.46     17.99 o
   2  12  12       41.09       29.02     18.42 o
   3  12  12       15.00       21.98     10.55 o
   4  12  12       11.61       -3.94     11.43 o
   5  12  12        3.62       -4.21     12.93 o
   6  12  12       28.69       16.27     14.75 o
   7  12  12      696.78      663.08     30.14 o
   8  12  12       11.29       26.43     23.08 o
  -8  13  12       62.02       72.94     23.54 o
  -7  13  12       82.07       38.37     21.96 o
  -6  13  12      368.86      336.13     28.09 o
  -5  13  12       64.62       50.80     17.30 o
  -4  13  12       22.67        0.31     13.83 o
  -3  13  12        0.33      -13.17     13.17 o
  -2  13  12     1059.72     1062.74     31.64 o
  -1  13  12     1076.58     1147.23     26.60 o
   0  13  12       47.67       60.11     10.20 o
   1  13  12      596.32      591.51     22.17 o
   2  13  12       83.43       88.10     15.79 o
   3  13  12        6.22      -12.10     16.26 o
   4  13  12       25.11       34.53     12.87 o
   5  13  12      254.07      231.94     19.61 o
   6  13  12        0.34       12.55     14.60 o
   7  13  12       65.04       42.90     18.32 o
   8  13  12       41.39       46.72     17.27 o
  -8  14  12       44.59       14.18     21.77 o
  -7  14  12      173.35      191.04     27.51 o
  -6  14  12       12.63       29.67     30.77 o
  -5  14  12       93.21       63.03     18.11 o
  -4  14  12      281.68      263.19     27.54 o
  -3  14  12      239.96      276.26     19.88 o
  -2  14  12      231.68      219.73     18.76 o
  -1  14  12     2754.65     2982.51     45.84 o
   0  14  12      321.76      316.84     15.49 o
   1  14  12       71.02       61.78     13.93 o
   2  14  12      255.21      289.70     19.81 o
   3  14  12     1064.56     1069.52     32.30 o
   4  14  12       14.73       27.14     13.15 o
   5  14  12       17.28        6.57     13.18 o
   6  14  12      403.77      394.93     29.56 o
   7  14  12      215.05      205.44     21.47 o
   8  14  12       14.12        1.18     16.19 o
  -7  15  12       32.60       21.77     21.49 o
  -6  15  12      157.25      199.41     25.83 o
  -5  15  12       27.91        1.42     17.42 o
  -4  15  12       18.25       -9.28     14.48 o
  -3  15  12     1310.19     1266.63     35.62 o
  -2  15  12      153.33      126.57     17.43 o
  -1  15  12        0.07       11.99     11.14 o
   0  15  12      144.85      134.69     12.61 o
   1  15  12      463.04      478.06     21.74 o
   2  15  12       26.23       66.07     15.93 o
   3  15  12       18.36        9.87     25.76 o
   4  15  12      792.32      824.85     33.87 o
   5  15  12        5.52       40.76     15.60 o
   6  15  12        5.30      -15.99     15.99 o
   7  15  12       19.72       16.30     15.99 o
  -7  16  12       32.08       42.91     22.49 o
  -6  16  12        2.78       28.58     21.78 o
  -5  16  12        0.67       13.03     17.66 o
  -4  16  12        2.77       -2.69     16.37 o
  -3  16  12      536.89      562.02     26.12 o
  -2  16  12      209.36      222.89     20.00 o
  -1  16  12       92.34       91.71     13.02 o
   0  16  12        7.30        0.42     10.32 o
   1  16  12      192.58      198.90     17.75 o
   2  16  12       91.32       95.08     17.63 o
   3  16  12        7.92       44.47     18.21 o
   4  16  12      138.08      153.97     20.95 o
   5  16  12        5.07       11.02     19.76 o
   6  16  12      100.75       81.65     22.82 o
   7  16  12       64.49       43.41     17.51 o
  -7  17  12       24.98       32.53     23.88 o
  -6  17  12       15.87       22.67     22.08 o
  -5  17  12       29.74       -4.20     25.15 o
  -4  17  12        7.15       15.26     18.08 o
  -3  17  12      774.81      862.52     31.93 o
  -2  17  12       11.42        4.41     15.21 o
  -1  17  12      135.69       88.74     15.26 o
   0  17  12      484.68      535.08     20.47 o
   1  17  12      206.54      192.76     15.70 o
   2  17  12        4.07       -5.10     15.10 o
   3  17  12     1478.91     1556.02     45.76 o
   4  17  12      669.93      632.61     35.93 o
   5  17  12        1.31      -10.10     18.41 o
   6  17  12        5.56        9.34     23.28 o
  -6  18  12        5.97        6.86     22.97 o
  -5  18  12      269.59      211.95     25.75 o
  -4  18  12        0.06      -17.63     17.63 o
  -3  18  12      261.46      302.93     22.79 o
  -2  18  12        0.04       -2.08     14.90 o
  -1  18  12      369.81      368.98     23.18 o
   0  18  12      166.21      210.59     18.47 o
   1  18  12       72.08       72.94     13.53 o
   2  18  12      621.14      688.35     29.28 o
   3  18  12      395.56      487.95     39.93 o
   4  18  12        8.21        6.12     17.98 o
   5  18  12        2.89       40.35     22.34 o
   6  18  12      146.40      154.77     26.80 o
  -6  19  12      158.71      247.89     50.49 o
  -5  19  12      162.20      193.51     25.42 o
  -4  19  12        2.10        8.74     20.44 o
  -3  19  12      153.85      122.71     20.40 o
  -2  19  12      171.50      169.27     19.57 o
  -1  19  12      307.57      293.16     22.13 o
   0  19  12      584.84      549.45     31.20 o
   1  19  12      186.92      204.41     18.69 o
   2  19  12      221.12      264.94     33.25 o
   3  19  12      765.41      842.84     37.91 o
   4  19  12        0.04       -2.72     18.01 o
   5  19  12       54.57       64.46     23.81 o
  -5  20  12       28.67       38.26     23.28 o
  -4  20  12      330.40      346.12     28.73 o
  -3  20  12       53.75       60.18     21.38 o
  -2  20  12        6.11        4.89     16.79 o
  -1  20  12      132.70      155.08     20.26 o
   0  20  12      353.47      392.13     22.58 o
   1  20  12        3.61      -13.30     13.49 o
   2  20  12       10.66       26.65     19.29 o
   3  20  12       62.18       66.68     34.01 o
   4  20  12       42.61       58.55     20.91 o
   5  20  12      101.49      117.46     26.83 o
  -4  21  12        1.36      -12.98     20.31 o
  -3  21  12      287.20      290.84     28.44 o
  -2  21  12       25.93       28.96     17.81 o
  -1  21  12       24.09       71.51     19.77 o
   0  21  12       32.91       36.42     16.22 o
   1  21  12       43.77       62.59     16.39 o
   2  21  12      160.39      151.26     23.41 o
   3  21  12        6.31       15.22     21.42 o
   4  21  12      142.28      179.76     25.22 o
  -3  22  12        7.04       24.34     21.74 o
  -2  22  12       22.62        5.84     18.28 o
  -1  22  12      146.44      131.10     19.63 o
   0  22  12       18.37       20.92     16.17 o
   1  22  12       74.88       98.57     19.44 o
   2  22  12       50.51       65.25     22.74 o
   3  22  12      116.45       94.05     23.17 o
  -1  23  12       32.14       42.01     17.59 o
   0  23  12      103.94      138.43     19.94 o
   1  23  12      205.42      207.31     27.62 o
 -10   1  13       51.52       40.29     18.60 o
  -9   1  13       61.65       38.39     17.13 o
  -8   1  13      553.26      585.21     27.65 o
  -7   1  13     1728.33     1549.86     47.80 o
  -6   1  13       32.79       21.21     14.19 o
  -5   1  13     1859.91     1767.74     33.49 o
  -4   1  13        0.53       -1.54      9.96 o
  -3   1  13      291.95      280.28     15.32 o
  -2   1  13      132.76      146.10     12.41 o
  -1   1  13      395.13      356.33     13.34 o
   0   1  13      447.89      453.64     21.41 o
   1   1  13      274.57      277.98     17.56 o
   2   1  13      152.90      153.35     15.27 o
   3   1  13        1.81       -8.05      9.75 o
   4   1  13      299.98      314.36     15.54 o
   5   1  13      212.73      210.16     18.01 o
   6   1  13     3700.56     3642.86     74.81 o
   7   1  13       38.63       74.49     17.71 o
   8   1  13      202.38      175.75     19.31 o
   9   1  13        4.20      -12.86     12.86 o
  -9   2  13       20.31       15.59     16.20 o
  -8   2  13       97.65       91.70     17.59 o
  -7   2  13      469.95      503.21     25.39 o
  -6   2  13      173.33      169.20     19.84 o
  -5   2  13     3840.46     3769.16     52.19 o
  -4   2  13      199.53      225.37     14.64 o
  -3   2  13     1572.41     1540.84     30.20 o
  -2   2  13      906.98      876.70     23.04 o
  -1   2  13      335.53      333.56     13.71 o
   0   2  13       10.38        8.20      8.69 o
   1   2  13      290.07      294.96     17.94 o
   2   2  13      819.96      862.06     27.94 o
   3   2  13      186.68      153.59     13.38 o
   4   2  13     1352.86     1494.73     29.54 o
   5   2  13       57.41       44.69     12.10 o
   6   2  13      694.01      789.49     34.18 o
   7   2  13      453.87      437.53     25.21 o
   8   2  13       95.48       82.48     16.85 o
   9   2  13       34.05       28.74     19.71 o
  -9   3  13       13.76       -7.24     16.18 o
  -8   3  13        9.27      -12.74     17.65 o
  -7   3  13      107.90       86.03     16.92 o
  -6   3  13      104.80      101.42     14.10 o
  -5   3  13      528.05      588.99     23.42 o
  -4   3  13       66.92       66.11     12.06 o
  -3   3  13     1012.17      938.51     23.90 o
  -2   3  13      418.62      427.16     19.00 o
  -1   3  13      116.92      106.00     10.98 o
   0   3  13       66.88       64.72     10.03 o
   1   3  13       28.14       24.72     10.19 o
   2   3  13      421.43      420.15     18.15 o
   3   3  13      142.09      134.46     13.05 o
   4   3  13        9.58       28.38     10.48 o
   5   3  13       33.07       43.26     12.41 o
   6   3  13     3803.90     3823.09     67.49 o
   7   3  13       67.05       41.12     15.84 o
   8   3  13        3.43        2.50     12.90 o
   9   3  13        6.32       11.96     15.46 o
  -9   4  13       63.30       47.69     17.28 o
  -8   4  13       10.25       -1.32     15.47 o
  -7   4  13       38.43       39.59     21.15 o
  -6   4  13       13.30      -11.65     11.65 o
  -5   4  13        5.40      -13.12     13.64 o
  -4   4  13     1424.90     1434.73     27.50 o
  -3   4  13      528.34      580.07     19.41 o
  -2   4  13      780.85      783.20     24.73 o
  -1   4  13      794.71      701.20     19.65 o
   0   4  13      125.63      126.37     11.88 o
   1   4  13      390.69      386.47     18.35 o
   2   4  13      749.82      754.28     18.33 o
   3   4  13      423.27      434.04     18.62 o
   4   4  13       46.09       50.05     10.97 o
   5   4  13     1498.65     1503.28     33.90 o
   6   4  13      297.45      326.77     19.51 o
   7   4  13      300.85      300.98     23.72 o
   8   4  13        1.74      -13.04     13.04 o
   9   4  13        5.64       24.05     15.60 o
  -9   5  13       25.88       29.64     17.14 o
  -8   5  13      321.41      414.36     24.72 o
  -7   5  13       41.04       13.24     15.04 o
  -6   5  13      127.23       87.10     14.49 o
  -5   5  13      504.35      454.32     18.58 o
  -4   5  13     2839.74     2675.33     41.86 o
  -3   5  13      230.58      236.07     15.25 o
  -2   5  13       32.16       12.38     10.10 o
  -1   5  13      128.73      153.84     20.91 o
   0   5  13      163.93      186.96     13.55 o
   1   5  13      158.35      159.86     13.12 o
   2   5  13      389.15      414.29     16.38 o
   3   5  13     2081.70     2086.36     38.26 o
   4   5  13      640.75      683.37     22.89 o
   5   5  13      324.27      337.90     17.20 o
   6   5  13      190.92      184.21     22.10 o
   7   5  13       17.53        5.72     13.18 o
   8   5  13        1.99       18.47     14.89 o
   9   5  13       13.79       33.98     16.18 o
  -9   6  13        1.13      -18.21     18.21 o
  -8   6  13      104.35       94.98     18.20 o
  -7   6  13       50.07       41.04     15.82 o
  -6   6  13       18.73       33.02     13.46 o
  -5   6  13       20.16       17.69     14.30 o
  -4   6  13      456.72      451.15     27.05 o
  -3   6  13       91.58      103.70     14.60 o
  -2   6  13      106.50       88.75     12.24 o
  -1   6  13      615.66      650.59     21.69 o
   0   6  13      795.32      832.83     20.56 o
   1   6  13     1589.91     1491.87     26.22 o
   2   6  13      322.36      323.05     13.79 o
   3   6  13      383.83      398.17     16.88 o
   4   6  13        0.94       -8.05      9.72 o
   5   6  13      361.81      403.04     18.32 o
   6   6  13       91.20       68.94     15.99 o
   7   6  13        2.01       10.38     14.32 o
   8   6  13        0.17       18.53     16.45 o
   9   6  13       45.62       40.16     16.24 o
  -9   7  13      115.99      133.01     23.43 o
  -8   7  13        4.47      -11.57     18.17 o
  -7   7  13      607.62      641.20     29.35 o
  -6   7  13     1585.73     1584.25     35.84 o
  -5   7  13        3.13        9.76     10.82 o
  -4   7  13      172.92      172.42     16.43 o
  -3   7  13       80.77       69.08     13.90 o
  -2   7  13        0.33        5.30     11.73 o
  -1   7  13        1.69       -6.13     10.24 o
   0   7  13     1560.90     1502.31     27.65 o
   1   7  13       59.89       36.32      9.37 o
   2   7  13      246.57      266.45     13.15 o
   3   7  13        0.09        2.31      9.67 o
   4   7  13       29.52       30.84     10.56 o
   5   7  13       18.63        7.96     12.03 o
   6   7  13       15.53        9.19     13.93 o
   7   7  13      111.83       81.31     20.24 o
   8   7  13       59.41       44.88     15.95 o
   9   7  13       84.04       88.69     18.37 o
  -9   8  13       52.54      107.41     22.85 o
  -8   8  13        9.33       -8.02     18.54 o
  -7   8  13       51.19       55.25     21.19 o
  -6   8  13       44.97       41.24     14.22 o
  -5   8  13        2.49      -12.15     12.15 o
  -4   8  13       21.04       -2.63     12.66 o
  -3   8  13      215.01      197.55     23.23 o
  -2   8  13      954.43      964.69     28.55 o
  -1   8  13      267.29      267.82     21.94 o
   0   8  13       74.86       85.77      9.89 o
   1   8  13      982.35     1021.69     23.54 o
   2   8  13      407.60      439.86     17.02 o
   3   8  13      154.70      146.57     12.65 o
   4   8  13      113.88      127.99     14.13 o
   5   8  13      299.61      316.72     18.77 o
   6   8  13       19.55        1.11     15.86 o
   7   8  13      206.02      208.23     20.20 o
   8   8  13        2.86        0.99     15.35 o
   9   8  13        0.04       16.36     21.51 o
  -9   9  13        9.91       17.57     21.29 o
  -8   9  13       24.14       27.24     25.23 o
  -7   9  13      499.29      468.42     31.66 o
  -6   9  13      165.43      150.75     15.85 o
  -5   9  13       32.95       12.82     15.13 o
  -4   9  13        0.63        7.51     12.68 o
  -3   9  13      187.18      174.26     24.16 o
  -2   9  13     1794.65     1754.90     38.09 o
  -1   9  13       96.63      106.17     11.15 o
   0   9  13      300.80      305.36     13.31 o
   1   9  13        0.59       -8.65     12.18 o
   2   9  13      365.08      358.43     16.15 o
   3   9  13        2.07       -8.15      9.51 o
   4   9  13     1011.23     1037.29     31.81 o
   5   9  13      283.24      277.82     18.71 o
   6   9  13        2.38       16.37     14.18 o
   7   9  13        2.44        1.56     14.98 o
   8   9  13       67.28       46.68     17.01 o
   9   9  13       41.11       26.10     20.95 o
  -8  10  13        2.04       27.81     21.49 o
  -7  10  13     1005.39     1117.50     46.04 o
  -6  10  13        4.60        1.41     16.17 o
  -5  10  13      466.90      479.19     25.92 o
  -4  10  13        6.24        1.19     13.14 o
  -3  10  13      285.19      289.95     19.44 o
  -2  10  13      358.60      398.23     21.06 o
  -1  10  13       28.47       37.59     13.35 o
   0  10  13     1061.01     1084.56     22.46 o
   1  10  13       77.87       99.14     11.27 o
   2  10  13      307.63      299.55     15.21 o
   3  10  13        2.21       -9.39      9.39 o
   4  10  13        5.78        7.55     13.42 o
   5  10  13        2.78       18.89     12.84 o
   6  10  13        6.18        6.26     13.83 o
   7  10  13       78.23       89.64     17.37 o
   8  10  13       30.26       53.16     16.99 o
  -8  11  13        5.39       -4.35     20.14 o
  -7  11  13      105.47       88.29     23.62 o
  -6  11  13        2.91       -0.36     18.67 o
  -5  11  13      235.12      211.65     21.33 o
  -4  11  13       37.45       32.18     14.86 o
  -3  11  13       48.49       60.56     14.79 o
  -2  11  13      195.70      183.83     17.69 o
  -1  11  13      149.72      143.64     16.41 o
   0  11  13      331.41      369.75     20.13 o
   1  11  13      199.50      214.29     10.85 o
   2  11  13      297.69      318.24     15.92 o
   3  11  13        6.05      -10.06     10.06 o
   4  11  13      733.18      786.27     46.30 o
   5  11  13       51.21       54.57     15.89 o
   6  11  13       27.46       19.59     15.46 o
   7  11  13        7.61        5.88     21.31 o
   8  11  13       36.22       32.01     16.88 o
  -8  12  13       70.03       65.88     23.57 o
  -7  12  13       71.02       35.86     23.03 o
  -6  12  13        1.30       -1.82     26.21 o
  -5  12  13        9.22       -7.98     15.56 o
  -4  12  13       36.47       41.60     14.40 o
  -3  12  13      423.03      464.97     28.19 o
  -2  12  13      149.38      165.36     17.32 o
  -1  12  13       50.94       42.70     15.06 o
   0  12  13       15.78       35.93     13.06 o
   1  12  13      114.45      102.03     15.73 o
   2  12  13      479.30      501.13     23.19 o
   3  12  13      111.18       99.58     13.40 o
   4  12  13       12.08       28.77     13.85 o
   5  12  13      200.09      170.52     21.70 o
   6  12  13        5.30       16.17     14.57 o
   7  12  13       54.11       48.95     16.56 o
   8  12  13      297.52      358.99     25.61 o
  -8  13  13       36.18       64.64     23.70 o
  -7  13  13       78.11       64.16     23.14 o
  -6  13  13       13.51        1.62     20.52 o
  -5  13  13       23.57       -8.92     16.14 o
  -4  13  13       86.34       73.45     15.87 o
  -3  13  13      131.10      147.24     17.39 o
  -2  13  13        0.16      -13.98     13.98 o
  -1  13  13      726.30      716.92     28.50 o
   0  13  13       14.07        9.26     13.13 o
   1  13  13       69.08       87.98     15.95 o
   2  13  13      752.98      683.63     27.00 o
   3  13  13      407.97      391.84     22.20 o
   4  13  13       40.35       52.54     13.81 o
   5  13  13       40.54        5.21     16.38 o
   6  13  13       91.25       92.06     18.09 o
   7  13  13       17.25       15.61     16.57 o
   8  13  13        0.32      -23.79     25.37 o
  -7  14  13       26.06      -11.20     25.86 o
  -6  14  13      106.41      108.64     23.80 o
  -5  14  13      270.89      287.56     24.64 o
  -4  14  13        1.83      -13.85     13.85 o
  -3  14  13      291.20      278.57     21.56 o
  -2  14  13       22.75       31.86     15.11 o
  -1  14  13       18.63       36.50     15.37 o
   0  14  13      807.50      869.36     27.97 o
   1  14  13        0.02       44.76     14.60 o
   2  14  13      186.46      186.51     19.34 o
   3  14  13       62.88       51.86     15.96 o
   4  14  13        0.56       -7.49     15.60 o
   5  14  13       69.00       70.52     18.79 o
   6  14  13       13.09       14.85     16.21 o
   7  14  13       80.65       86.99     18.96 o
  -7  15  13       60.84       51.76     23.79 o
  -6  15  13       27.55       49.47     22.82 o
  -5  15  13      122.71       81.80     20.16 o
  -4  15  13       69.35       88.62     23.13 o
  -3  15  13       37.99       69.04     16.72 o
  -2  15  13       63.95       46.73     16.42 o
  -1  15  13       95.82      111.52     19.71 o
   0  15  13      893.71      946.54     29.66 o
   1  15  13      324.95      346.01     20.93 o
   2  15  13      146.39      160.52     18.59 o
   3  15  13      164.15      181.88     25.66 o
   4  15  13       30.79       16.67     17.63 o
   5  15  13      507.44      581.33     35.69 o
   6  15  13       31.73        5.23     20.46 o
   7  15  13       99.60      104.22     21.10 o
  -7  16  13        2.52      -20.52     20.52 o
  -6  16  13      380.81      476.24     48.28 o
  -5  16  13       92.98       55.62     22.94 o
  -4  16  13      289.57      235.68     24.20 o
  -3  16  13       66.35       67.46     17.80 o
  -2  16  13       18.48       24.25     15.61 o
  -1  16  13      258.51      269.21     21.39 o
   0  16  13       30.91       22.55     14.80 o
   1  16  13      103.21      104.03     24.02 o
   2  16  13        0.00       -7.69     15.37 o
   3  16  13       28.45       18.25     25.86 o
   4  16  13        8.14      -11.90     17.09 o
   5  16  13      176.11      198.73     26.89 o
   6  16  13       23.13       19.97     21.77 o
  -6  17  13       48.41       36.73     24.66 o
  -5  17  13       15.07      -27.53     27.53 o
  -4  17  13      173.06      192.88     23.58 o
  -3  17  13       45.10       32.40     17.08 o
  -2  17  13      164.87      174.08     19.78 o
  -1  17  13        9.72       -4.86     15.14 o
   0  17  13        0.32      -13.42     13.42 o
   1  17  13       11.58       -0.96     14.13 o
   2  17  13        0.71       -5.07     15.99 o
   3  17  13     1981.87     1993.84     52.94 o
   4  17  13       82.19       80.99     20.23 o
   5  17  13       78.60       36.94     22.32 o
   6  17  13        0.15      -20.82     24.82 o
  -5  18  13        1.04      -22.77     22.77 o
  -4  18  13       10.03      -19.20     19.20 o
  -3  18  13       87.44       73.83     18.77 o
  -2  18  13       22.60        0.90     16.35 o
  -1  18  13       82.92       56.31     17.86 o
   0  18  13      184.93      195.30     18.45 o
   1  18  13        0.25        2.63     14.11 o
   2  18  13       61.36       81.37     21.04 o
   3  18  13      324.31      374.83     28.39 o
   4  18  13       85.47      103.49     21.18 o
   5  18  13       16.40       -0.70     20.55 o
  -5  19  13        3.87      -19.63     24.39 o
  -4  19  13      316.49      344.54     31.07 o
  -3  19  13      262.14      234.64     25.86 o
  -2  19  13      201.11      226.64     22.76 o
  -1  19  13       54.40       79.78     18.99 o
   0  19  13       85.38       95.55     19.23 o
   1  19  13       64.62       54.27     15.86 o
   2  19  13      252.70      244.00     25.41 o
   3  19  13      377.57      420.22     29.73 o
   4  19  13      111.23      114.77     22.82 o
   5  19  13       28.57       48.98     24.09 o
  -4  20  13       60.96       42.09     21.96 o
  -3  20  13      119.01       64.77     22.64 o
  -2  20  13      105.07      107.86     19.94 o
  -1  20  13      174.71      225.87     21.51 o
   0  20  13        0.55      -14.17     14.17 o
   1  20  13       20.01       -0.28     17.59 o
   2  20  13      182.74      160.86     25.04 o
   3  20  13      314.53      388.06     30.11 o
   4  20  13       27.04       44.09     21.26 o
  -3  21  13       99.65       88.32     23.27 o
  -2  21  13        2.75       17.50     18.79 o
  -1  21  13        5.26        2.29     16.51 o
   0  21  13       44.71       46.06     17.18 o
   1  21  13       72.85       62.12     20.02 o
   2  21  13       69.07       58.03     22.24 o
   3  21  13        3.62       -6.46     20.41 o
  -1  22  13       29.91       26.81     18.26 o
   0  22  13      149.22      166.66     20.38 o
   1  22  13        1.25      -19.57     19.70 o
  -9   0  14      159.13      141.67     28.79 o
  -8   0  14      150.73      245.48     32.23 o
  -7   0  14        3.86       -6.02     43.65 o
  -6   0  14     2223.81     2276.17     96.25 o
  -5   0  14       85.09       93.93     33.96 o
  -4   0  14     5592.19     5338.82     94.52 o
  -3   0  14      193.20      155.73     26.29 o
  -2   0  14       98.51      108.59     19.30 o
  -1   0  14      324.47      260.94     26.80 o
   0   0  14      159.57      171.00     23.79 o
   1   0  14     1127.03     1118.50     46.47 o
   2   0  14      275.85      341.02     28.50 o
   3   0  14      534.26      525.91     27.60 o
   4   0  14     2007.45     2108.28     51.87 o
   5   0  14      845.21      868.14     44.00 o
   6   0  14       67.47       76.62     29.98 o
   7   0  14     1195.39     1341.15     56.36 o
   8   0  14      238.80      197.73     29.14 o
   9   0  14      683.69      691.24     77.49 o
  -9   1  14       38.33        7.47     16.82 o
  -8   1  14      436.62      462.66     32.39 o
  -7   1  14       46.99       69.40     16.94 o
  -6   1  14      465.84      363.17     23.02 o
  -5   1  14        1.13       -3.86     11.14 o
  -4   1  14      406.07      395.48     18.57 o
  -3   1  14       37.30       26.42     12.98 o
  -2   1  14      325.07      292.92     21.30 o
  -1   1  14       72.59      109.94     12.96 o
   0   1  14      595.84      631.70     25.59 o
   1   1  14     1024.74      993.35     31.16 o
   2   1  14      618.40      596.40     24.89 o
   3   1  14      519.04      510.97     20.76 o
   4   1  14        1.53       -9.19     10.19 o
   5   1  14        0.02      -11.65     12.81 o
   6   1  14      184.02      209.81     20.59 o
   7   1  14      282.37      297.91     27.52 o
   8   1  14        1.34       -2.93     14.55 o
   9   1  14       14.23       -0.04     13.68 o
  -9   2  14        2.50        3.84     16.37 o
  -8   2  14       15.27        5.86     15.90 o
  -7   2  14       16.51      -12.52     14.59 o
  -6   2  14        0.32       -8.17     14.50 o
  -5   2  14        2.46       13.17     11.86 o
  -4   2  14       49.37       24.78     12.09 o
  -3   2  14       21.39        5.67     10.61 o
  -2   2  14     1511.06     1547.68     35.40 o
  -1   2  14        6.76       -5.01      8.23 o
   0   2  14        5.96       -8.66      8.66 o
   1   2  14       50.79       47.02     13.96 o
   2   2  14        6.33       -0.43     11.99 o
   3   2  14      102.78      104.17     13.65 o
   4   2  14       50.71       50.88     11.45 o
   5   2  14       78.37      100.31     16.28 o
   6   2  14       10.12       20.99     15.78 o
   7   2  14       55.93       58.93     18.62 o
   8   2  14      158.58      118.14     24.18 o
   9   2  14      125.02      111.18     16.85 o
  -9   3  14        1.11       -6.48     16.22 o
  -8   3  14       13.17        2.22     16.61 o
  -7   3  14       69.13       32.79     17.06 o
  -6   3  14        2.22      -13.38     13.38 o
  -5   3  14       78.89       97.38     12.24 o
  -4   3  14       16.69       11.87     12.07 o
  -3   3  14       20.35       15.46     11.41 o
  -2   3  14     4704.86     4616.04     73.95 o
  -1   3  14      103.38       94.91     10.76 o
   0   3  14      197.50      200.15     13.31 o
   1   3  14      878.05      859.65     28.90 o
   2   3  14        0.19       -9.93      9.93 o
   3   3  14      215.67      253.08     16.13 o
   4   3  14       71.90      101.31     12.65 o
   5   3  14      104.38      130.29     17.17 o
   6   3  14     2073.57     2177.44     49.75 o
   7   3  14       11.30        0.05     15.19 o
   8   3  14        2.06       10.40     13.20 o
   9   3  14       11.84       12.41     17.92 o
  -9   4  14       28.13        5.19     17.49 o
  -8   4  14      139.76      143.22     19.62 o
  -7   4  14       10.43       21.03     15.93 o
  -6   4  14      352.68      303.93     21.35 o
  -5   4  14       41.01       31.18     11.12 o
  -4   4  14        3.34        9.30     10.78 o
  -3   4  14     1271.91     1173.00     28.99 o
  -2   4  14     2375.49     2287.94     43.62 o
  -1   4  14      530.11      520.13     18.16 o
   0   4  14      369.71      391.40     22.13 o
   1   4  14      476.93      481.73     18.95 o
   2   4  14       26.65       13.34     11.28 o
   3   4  14      485.87      522.84     24.41 o
   4   4  14      803.76      804.16     23.72 o
   5   4  14      175.33      182.65     21.15 o
   6   4  14      131.75      183.12     18.91 o
   7   4  14       85.74       87.26     15.63 o
   8   4  14       20.08       22.07     13.94 o
   9   4  14        0.12      -10.98     15.16 o
  -9   5  14      192.33      177.09     21.22 o
  -8   5  14       36.24       63.91     17.53 o
  -7   5  14      152.58      168.76     28.49 o
  -6   5  14       10.08        1.18     14.51 o
  -5   5  14       11.95       40.97     12.14 o
  -4   5  14       23.60       28.50     11.07 o
  -3   5  14     3603.07     3442.40     51.32 o
  -2   5  14      620.56      646.68     22.88 o
  -1   5  14      172.92      180.72     13.15 o
   0   5  14       24.36       19.10     11.20 o
   1   5  14      256.35      285.53     16.04 o
   2   5  14      473.72      449.27     19.44 o
   3   5  14        0.22       -6.98     11.01 o
   4   5  14      731.44      786.86     31.45 o
   5   5  14       63.99       65.87     14.28 o
   6   5  14      303.73      284.94     19.28 o
   7   5  14        3.73        1.83     13.33 o
   8   5  14       76.48       83.57     30.50 o
   9   5  14        1.60        2.87     15.52 o
  -9   6  14      187.60      206.20     25.98 o
  -8   6  14       15.02        3.05     15.76 o
  -7   6  14      138.81      120.20     18.59 o
  -6   6  14        9.01       10.48     15.02 o
  -5   6  14      693.43      813.32     24.42 o
  -4   6  14      280.35      278.64     18.82 o
  -3   6  14     3262.88     3156.83     49.13 o
  -2   6  14        0.34       -8.09     11.11 o
  -1   6  14      177.76      161.59     12.31 o
   0   6  14       39.56       42.07     10.81 o
   1   6  14      113.00      113.36     10.96 o
   2   6  14      105.74      125.29     11.51 o
   3   6  14      118.97      139.89     13.21 o
   4   6  14        9.20       -9.30     10.64 o
   5   6  14      222.77      199.13     17.11 o
   6   6  14      103.55       93.74     15.50 o
   7   6  14      248.52      256.56     21.68 o
   8   6  14       25.15       38.87     16.09 o
   9   6  14       20.09       36.17     17.27 o
  -9   7  14       15.02       16.23     21.05 o
  -8   7  14       23.89       11.85     20.13 o
  -7   7  14      303.25      349.70     25.25 o
  -6   7  14      369.66      380.29     23.44 o
  -5   7  14      230.52      234.31     16.24 o
  -4   7  14        0.04        6.12     13.74 o
  -3   7  14     1579.46     1599.78     37.73 o
  -2   7  14      193.11      157.77     19.99 o
  -1   7  14       16.76       12.46     10.19 o
   0   7  14      433.60      446.24     17.17 o
   1   7  14       45.18       19.24      9.37 o
   2   7  14      264.37      240.88     13.51 o
   3   7  14      214.29      211.62     14.52 o
   4   7  14      184.57      190.35     16.46 o
   5   7  14      264.80      260.47     21.09 o
   6   7  14      150.24      153.30     19.14 o
   7   7  14       32.73       40.92     15.89 o
   8   7  14       11.63        7.27     14.67 o
  -8   8  14       13.32       36.05     21.47 o
  -7   8  14      415.14      433.22     31.35 o
  -6   8  14      226.52      213.81     20.24 o
  -5   8  14       36.94       42.09     16.61 o
  -4   8  14      587.91      572.30     24.46 o
  -3   8  14      165.45      172.58     17.84 o
  -2   8  14       17.34        1.25     13.24 o
  -1   8  14       33.50       10.59     12.56 o
   0   8  14      456.52      476.09     18.77 o
   1   8  14      120.37       95.28     11.37 o
   2   8  14       15.75       13.96     10.09 o
   3   8  14      179.44      146.74     14.92 o
   4   8  14        7.89       14.16     13.31 o
   5   8  14       17.36      -14.07     16.50 o
   6   8  14      250.29      245.77     29.75 o
   7   8  14        8.39        7.04     18.67 o
   8   8  14        0.25       -9.27     19.18 o
  -8   9  14       83.68       97.62     24.04 o
  -7   9  14      109.16      132.65     26.59 o
  -6   9  14       76.33       60.84     21.86 o
  -5   9  14      105.22       92.91     18.67 o
  -4   9  14       53.63       72.75     15.67 o
  -3   9  14       71.89       68.78     15.57 o
  -2   9  14        1.96       -5.80     13.22 o
  -1   9  14        2.32       -7.65      9.25 o
   0   9  14       25.40       22.71      9.27 o
   1   9  14      778.52      822.96     22.62 o
   2   9  14      463.96      508.35     19.08 o
   3   9  14      391.41      359.59     17.17 o
   4   9  14      558.31      562.05     25.46 o
   5   9  14      271.65      210.86     20.15 o
   6   9  14       10.00       10.55     14.64 o
   7   9  14      104.04      142.02     19.76 o
   8   9  14        6.00       -6.68     15.39 o
  -8  10  14      637.08      725.14     49.43 o
  -7  10  14       45.99       38.26     21.70 o
  -6  10  14        4.72        6.43     19.84 o
  -5  10  14       24.70       13.19     16.27 o
  -4  10  14       65.49       86.58     16.18 o
  -3  10  14      338.25      353.64     21.47 o
  -2  10  14      527.58      576.05     24.65 o
  -1  10  14      155.68      149.25     16.68 o
   0  10  14       58.67       78.88     13.38 o
   1  10  14       18.50       41.48     10.89 o
   2  10  14       14.39       13.18     11.09 o
   3  10  14        7.72      -10.38     10.38 o
   4  10  14       55.88       64.06     15.32 o
   5  10  14        1.24       28.68     15.59 o
   6  10  14      126.13       83.41     17.72 o
   7  10  14      104.13      127.45     19.41 o
   8  10  14       11.98       -1.30     17.26 o
  -8  11  14       25.97       58.67     25.37 o
  -7  11  14       53.92       55.37     22.99 o
  -6  11  14       40.31       71.73     22.26 o
  -5  11  14        1.42      -15.95     15.95 o
  -4  11  14        8.46       -8.15     14.51 o
  -3  11  14       32.96       27.42     15.02 o
  -2  11  14        9.20        0.86     13.83 o
  -1  11  14      920.08      991.16     31.80 o
   0  11  14      167.40      187.95     16.16 o
   1  11  14       77.68       49.41     14.65 o
   2  11  14       53.04       29.25     15.16 o
   3  11  14      726.28      804.09     24.44 o
   4  11  14       11.19        9.25     14.06 o
   5  11  14     1491.87     1477.68     41.61 o
   6  11  14        0.54      -14.45     14.45 o
   7  11  14      279.23      270.58     23.29 o
   8  11  14       15.28       22.67     17.19 o
  -7  12  14       43.56       29.64     21.65 o
  -6  12  14      597.47      540.34     34.44 o
  -5  12  14        1.17      -10.55     16.80 o
  -4  12  14      902.76      905.99     31.46 o
  -3  12  14       16.05        6.02     14.75 o
  -2  12  14       81.66       94.95     16.86 o
  -1  12  14      157.64      206.48     19.12 o
   0  12  14     1142.18     1178.41     31.12 o
   1  12  14      344.25      346.29     24.73 o
   2  12  14      390.11      405.92     22.64 o
   3  12  14      209.11      178.59     15.84 o
   4  12  14       68.91       69.28     14.48 o
   5  12  14      134.05      159.18     21.66 o
   6  12  14      235.22      207.23     21.39 o
   7  12  14        7.17       -7.80     15.85 o
  -7  13  14        1.11       39.68     22.90 o
  -6  13  14        5.13       33.41     21.89 o
  -5  13  14        0.38        6.82     17.83 o
  -4  13  14       55.47       25.36     16.41 o
  -3  13  14        0.88      -14.21     14.21 o
  -2  13  14        2.73      -11.26     15.42 o
  -1  13  14       13.03       16.42     19.66 o
   0  13  14        8.24       -5.65     16.49 o
   1  13  14     3234.16     3442.26     59.64 o
   2  13  14      451.69      478.39     28.97 o
   3  13  14      196.03      228.79     22.22 o
   4  13  14        8.85        1.22     16.57 o
   5  13  14        7.97        4.49     15.41 o
   6  13  14        0.44       -8.96     15.90 o
   7  13  14      125.46      110.74     19.87 o
  -7  14  14      203.91      205.08     35.63 o
  -6  14  14       24.58       19.19     21.17 o
  -5  14  14       80.78       88.38     20.57 o
  -4  14  14       69.91       79.50     19.83 o
  -3  14  14      118.10       51.20     16.94 o
  -2  14  14       29.57       -4.62     15.02 o
  -1  14  14       55.71       86.76     17.65 o
   0  14  14      287.04      264.09     19.50 o
   1  14  14     2980.83     3157.64     83.04 o
   2  14  14        0.07        8.88     15.68 o
   3  14  14       79.69       85.53     19.78 o
   4  14  14      269.08      259.62     23.83 o
   5  14  14        6.05       35.17     24.16 o
   6  14  14       72.23       78.08     19.12 o
   7  14  14        2.98       15.41     16.64 o
  -6  15  14      136.73      116.77     25.24 o
  -5  15  14        1.03      -24.19     27.99 o
  -4  15  14        3.17       31.17     19.54 o
  -3  15  14       37.33       52.48     17.54 o
  -2  15  14       81.80       49.23     17.11 o
  -1  15  14      405.44      429.01     32.59 o
   0  15  14      869.74      975.99     36.54 o
   1  15  14     1189.66     1333.71     44.09 o
   2  15  14      257.52      236.23     21.86 o
   3  15  14      466.65      468.26     32.49 o
   4  15  14       10.74        6.59     17.02 o
   5  15  14      194.38      192.09     32.59 o
   6  15  14       98.49       76.10     23.58 o
  -6  16  14       27.96       26.49     23.17 o
  -5  16  14        6.41       -4.36     19.36 o
  -4  16  14        0.26       -1.61     25.86 o
  -3  16  14       97.43       88.14     18.45 o
  -2  16  14        0.09      -14.99     14.99 o
  -1  16  14       25.10       44.70     16.95 o
   0  16  14        4.61       15.79     14.58 o
   1  16  14      525.64      470.91     25.69 o
   2  16  14       31.07       51.03     17.17 o
   3  16  14       40.15       60.59     20.70 o
   4  16  14       43.74       26.96     17.83 o
   5  16  14        3.77       48.27     26.18 o
   6  16  14        9.08      -20.02     20.02 o
  -5  17  14      111.34      102.13     23.12 o
  -4  17  14       55.70       53.67     21.65 o
  -3  17  14      152.82      113.50     20.09 o
  -2  17  14        9.95      -11.84     16.33 o
  -1  17  14      683.87      728.34     33.74 o
   0  17  14      361.30      362.80     21.97 o
   1  17  14       70.98       49.30     17.87 o
   2  17  14      597.45      663.83     33.32 o
   3  17  14       73.62       63.77     23.04 o
   4  17  14       65.59       71.85     20.42 o
   5  17  14       10.50       19.61     29.01 o
  -5  18  14      115.13       81.05     47.10 o
  -4  18  14       15.67        5.43     20.96 o
  -3  18  14      117.71      156.17     24.72 o
  -2  18  14       64.00       59.32     18.81 o
  -1  18  14       61.01       60.14     18.71 o
   0  18  14       63.18       77.39     17.02 o
   1  18  14        1.46       -0.72     16.17 o
   2  18  14        9.37       45.82     20.37 o
   3  18  14      179.35      208.89     25.61 o
   4  18  14        0.10        7.01     19.52 o
   5  18  14        3.55        2.93     22.00 o
  -4  19  14       71.34       24.96     22.36 o
  -3  19  14       22.14       -1.49     21.44 o
  -2  19  14      110.04       64.18     19.81 o
  -1  19  14      166.33      185.57     20.06 o
   0  19  14        0.50       -5.80     15.01 o
   1  19  14        5.78       -9.51     17.12 o
   2  19  14        2.90       16.95     20.20 o
   3  19  14      261.25      273.25     27.65 o
   4  19  14      170.02      160.95     32.14 o
  -3  20  14        8.12       42.06     22.29 o
  -2  20  14       35.02       25.04     18.77 o
  -1  20  14      154.93      161.41     20.48 o
   0  20  14        1.92       -7.83     15.54 o
   1  20  14       61.36       65.16     20.41 o
   2  20  14       54.05       48.63     21.27 o
   3  20  14      620.34      680.38     36.44 o
  -1  21  14      165.05      199.00     21.32 o
   0  21  14       22.86        8.69     16.55 o
   1  21  14      176.35      155.22     25.53 o
  -9   1  15        6.99      -18.73     18.73 o
  -8   1  15      110.03      125.42     20.07 o
  -7   1  15       97.03       84.31     18.47 o
  -6   1  15       22.34        3.28     14.69 o
  -5   1  15      531.45      542.32     21.12 o
  -4   1  15      519.25      495.39     20.53 o
  -3   1  15     1071.37     1024.60     30.29 o
  -2   1  15       19.17        4.95     17.46 o
  -1   1  15       12.77       17.15     14.32 o
   0   1  15      522.93      554.86     25.39 o
   1   1  15       54.74       41.43     14.48 o
   2   1  15      519.02      507.87     24.70 o
   3   1  15       58.00       53.14     13.18 o
   4   1  15       46.58       45.32     12.32 o
   5   1  15      266.63      281.27     39.68 o
   6   1  15       98.46       87.35     18.18 o
   7   1  15      411.38      400.34     25.82 o
   8   1  15        1.35        9.78     15.61 o
  -9   2  15       24.62       -8.61     17.06 o
  -8   2  15        2.29      -17.39     17.39 o
  -7   2  15        0.65      -10.31     18.17 o
  -6   2  15        0.52       -3.77     14.73 o
  -5   2  15      110.57       70.20     13.48 o
  -4   2  15       31.11       20.67     12.27 o
  -3   2  15       68.66       57.77     12.99 o
  -2   2  15      664.11      708.10     21.17 o
  -1   2  15      339.01      339.51     15.52 o
   0   2  15      641.31      667.29     28.16 o
   1   2  15      139.73      119.55     17.00 o
   2   2  15      709.06      722.06     29.07 o
   3   2  15       92.70      109.77     14.24 o
   4   2  15      476.33      505.30     20.02 o
   5   2  15       43.02       20.41     14.98 o
   6   2  15      456.14      489.32     27.11 o
   7   2  15        2.28       -0.54     15.81 o
   8   2  15        7.89       28.60     24.49 o
  -9   3  15        0.02       -8.71     16.49 o
  -8   3  15       10.65      -16.13     16.13 o
  -7   3  15       41.84        4.79     16.25 o
  -6   3  15        8.75        2.32     15.14 o
  -5   3  15      225.67      253.44     15.56 o
  -4   3  15       71.96       54.92     12.90 o
  -3   3  15        1.24      -13.16     13.16 o
  -2   3  15      437.71      490.73     40.80 o
  -1   3  15       11.31       10.40     10.17 o
   0   3  15      702.88      708.86     22.11 o
   1   3  15        3.53       11.84     13.87 o
   2   3  15      641.48      621.45     23.30 o
   3   3  15        5.39        3.53     11.59 o
   4   3  15      319.29      328.59     17.57 o
   5   3  15      557.33      514.08     27.75 o
   6   3  15       64.94      101.36     18.34 o
   7   3  15       64.99       50.75     17.03 o
   8   3  15      102.17      107.00     17.18 o
  -8   4  15      402.70      402.72     26.12 o
  -7   4  15       40.31       25.32     16.60 o
  -6   4  15      100.02       70.51     17.11 o
  -5   4  15       56.84       31.17     12.16 o
  -4   4  15      296.11      286.24     16.05 o
  -3   4  15      543.58      383.24     19.29 o
  -2   4  15       39.47       81.48     15.15 o
  -1   4  15      708.58      691.86     35.49 o
   0   4  15      234.62      254.58     15.69 o
   1   4  15     2019.27     1988.47     45.72 o
   2   4  15      178.37      183.61     16.04 o
   3   4  15      156.46      153.98     14.97 o
   4   4  15       11.26       -0.21     11.28 o
   5   4  15     1278.96     1223.79     37.41 o
   6   4  15       59.18       86.29     15.93 o
   7   4  15       45.86       39.21     14.91 o
   8   4  15      287.78      294.42     21.55 o
  -8   5  15       92.12       57.45     18.69 o
  -7   5  15       50.76        1.30     16.06 o
  -6   5  15       18.06       24.88     18.57 o
  -5   5  15       45.24       49.89     13.48 o
  -4   5  15       35.03       36.81     13.32 o
  -3   5  15      110.09      120.72     15.36 o
  -2   5  15     2135.76     2214.04     40.52 o
  -1   5  15       34.91       38.85     11.38 o
   0   5  15      315.91      290.05     16.73 o
   1   5  15        0.77       -8.13     11.17 o
   2   5  15        0.59      -11.04     11.04 o
   3   5  15      226.16      230.87     16.94 o
   4   5  15       20.42       22.29     14.73 o
   5   5  15       33.78       44.36     14.34 o
   6   5  15      236.89      233.89     19.16 o
   7   5  15       26.23       34.93     14.30 o
   8   5  15        1.32       14.74     18.02 o
  -8   6  15      337.83      291.01     29.06 o
  -7   6  15        7.34        3.54     15.32 o
  -6   6  15      370.77      441.74     25.22 o
  -5   6  15       96.45       81.56     13.94 o
  -4   6  15     1380.85     1366.53     49.42 o
  -3   6  15     1062.40     1118.60     29.82 o
  -2   6  15       84.29       66.53     14.03 o
  -1   6  15      114.50       98.91     12.08 o
   0   6  15      421.63      403.47     18.15 o
   1   6  15       40.72       46.33     10.31 o
   2   6  15        2.92        4.09     10.88 o
   3   6  15        2.76        0.45     10.81 o
   4   6  15       54.38       51.03     13.96 o
   5   6  15       23.53       22.69     13.80 o
   6   6  15       53.17       38.47     14.50 o
   7   6  15      704.09      671.28     34.26 o
   8   6  15        1.28      -14.86     14.86 o
  -8   7  15       23.32       20.06     21.54 o
  -7   7  15       22.24       -5.13     15.88 o
  -6   7  15      193.05      202.25     20.59 o
  -5   7  15       13.99      -14.09     20.34 o
  -4   7  15       19.83       30.60     17.51 o
  -3   7  15        5.87       18.36     14.77 o
  -2   7  15      259.05      267.78     19.15 o
  -1   7  15       49.26       23.77     10.94 o
   0   7  15       38.17       37.55     14.69 o
   1   7  15       44.62       25.47      9.95 o
   2   7  15      263.68      258.79     14.68 o
   3   7  15       66.07       29.03     11.82 o
   4   7  15      101.01      103.34     15.28 o
   5   7  15      533.11      545.56     27.38 o
   6   7  15       15.55       24.51     16.07 o
   7   7  15       43.66       56.51     21.05 o
   8   7  15      104.26       81.44     18.45 o
  -8   8  15        9.29        9.71     21.91 o
  -7   8  15       15.13       21.36     20.87 o
  -6   8  15      340.43      343.64     29.40 o
  -5   8  15        2.43      -15.36     15.36 o
  -4   8  15      102.60       75.88     16.25 o
  -3   8  15      726.48      784.81     35.40 o
  -2   8  15      213.64      210.95     18.54 o
  -1   8  15       13.82        2.17     11.63 o
   0   8  15       13.94       12.85     10.30 o
   1   8  15      576.55      607.84     20.48 o
   2   8  15      266.78      273.95     16.15 o
   3   8  15      144.43      160.53     15.73 o
   4   8  15      142.69      126.93     17.51 o
   5   8  15      247.06      231.13     21.39 o
   6   8  15      119.96      106.85     18.48 o
   7   8  15        1.04      -14.72     14.72 o
   8   8  15       31.96       15.57     20.81 o
  -8   9  15      131.42      150.63     27.53 o
  -7   9  15       89.92      148.11     25.01 o
  -6   9  15      338.72      304.88     29.04 o
  -5   9  15      251.71      239.40     23.02 o
  -4   9  15       10.87       -6.98     14.26 o
  -3   9  15      390.28      353.17     21.69 o
  -2   9  15      176.04      148.37     18.00 o
  -1   9  15      238.66      245.17     17.22 o
   0   9  15        8.50       29.86     10.02 o
   1   9  15       17.21       23.07     10.91 o
   2   9  15      563.69      585.05     28.38 o
   3   9  15       19.37       12.67     11.61 o
   4   9  15        0.36        1.55     18.62 o
   5   9  15       25.21       -6.54     14.58 o
   6   9  15        0.01       -6.20     14.83 o
   7   9  15       55.63       36.27     16.43 o
   8   9  15       23.23      -33.41     33.41 o
  -7  10  15        3.64       21.04     21.88 o
  -6  10  15       55.72       32.58     21.67 o
  -5  10  15        0.47        8.53     17.46 o
  -4  10  15      210.63      199.59     19.51 o
  -3  10  15        2.29      -13.51     14.80 o
  -2  10  15      224.47      253.26     20.01 o
  -1  10  15       64.33       48.17     13.90 o
   0  10  15     1753.87     1846.38     37.35 o
   1  10  15       55.30       47.17     14.84 o
   2  10  15     3123.91     3040.11     48.11 o
   3  10  15       62.09       79.85     13.37 o
   4  10  15      119.45      105.35     17.51 o
   5  10  15      155.60      185.19     20.20 o
   6  10  15      475.48      438.47     26.84 o
   7  10  15       55.44       34.64     21.05 o
  -7  11  15      733.09      713.78     40.59 o
  -6  11  15       21.95       24.80     29.61 o
  -5  11  15      607.09      697.94     33.34 o
  -4  11  15       38.25       19.10     16.04 o
  -3  11  15      589.71      588.91     29.23 o
  -2  11  15      322.36      319.48     21.92 o
  -1  11  15      193.46      239.74     18.20 o
   0  11  15      649.17      617.54     24.01 o
   1  11  15       63.08       67.26     17.05 o
   2  11  15      239.05      258.26     20.37 o
   3  11  15        6.67       -0.93     12.54 o
   4  11  15      104.35       75.71     16.50 o
   5  11  15       59.07       67.72     17.60 o
   6  11  15       43.77       62.39     18.10 o
   7  11  15       31.96       57.22     19.77 o
  -7  12  15        0.55       32.89     23.52 o
  -6  12  15       26.29        9.53     20.98 o
  -5  12  15       12.51      -17.90     18.25 o
  -4  12  15       17.96       33.18     22.28 o
  -3  12  15       65.58       60.42     18.64 o
  -2  12  15       18.16       27.97     15.95 o
  -1  12  15      814.00      891.14     28.49 o
   0  12  15      537.13      543.96     23.28 o
   1  12  15      236.36      225.27     25.37 o
   2  12  15      431.71      523.62     25.05 o
   3  12  15       42.09       37.49     21.36 o
   4  12  15       58.47       51.20     21.21 o
   5  12  15       24.79       28.51     17.79 o
   6  12  15        2.61       -5.93     16.31 o
   7  12  15        0.01        7.53     16.49 o
  -7  13  15      535.10      553.32     68.77 o
  -6  13  15       19.72        7.54     21.89 o
  -5  13  15       72.85       38.48     19.95 o
  -4  13  15        2.80       -2.49     18.04 o
  -3  13  15      133.31      152.65     19.68 o
  -2  13  15        0.19        3.08     15.29 o
  -1  13  15      116.93      109.03     16.37 o
   0  13  15      293.58      289.65     19.87 o
   1  13  15        1.49       40.83     17.23 o
   2  13  15      220.83      232.25     20.96 o
   3  13  15      141.27      113.31     20.60 o
   4  13  15      186.26      243.52     24.03 o
   5  13  15       45.09       41.28     24.73 o
   6  13  15       22.93       21.47     21.76 o
  -6  14  15       48.43       80.14     24.87 o
  -5  14  15       44.98       64.12     21.35 o
  -4  14  15        0.35       -8.17     19.06 o
  -3  14  15       19.19       12.41     15.94 o
  -2  14  15       87.21       97.82     19.67 o
  -1  14  15      185.22      119.84     16.94 o
   0  14  15      281.05      323.74     20.96 o
   1  14  15      240.00      303.21     31.35 o
   2  14  15      623.33      677.00     37.27 o
   3  14  15       55.77       31.66     19.96 o
   4  14  15       63.54       53.14     18.95 o
   5  14  15      151.41      190.38     32.84 o
   6  14  15       69.16       78.08     33.50 o
  -6  15  15        3.92        6.01     22.67 o
  -5  15  15        2.17      -16.05     19.16 o
  -4  15  15      578.72      672.91     58.01 o
  -3  15  15      223.88      248.93     22.83 o
  -2  15  15       80.99       65.45     18.44 o
  -1  15  15       36.69        5.85     14.96 o
   0  15  15       28.67       34.40     15.18 o
   1  15  15       29.80       46.80     17.66 o
   2  15  15        0.00        3.22     16.74 o
   3  15  15      213.28      209.34     24.49 o
   4  15  15       18.02       34.31     19.05 o
   5  15  15        2.51        3.37     24.59 o
   6  15  15       51.02       91.16     42.08 o
  -5  16  15        1.71       -1.19     20.59 o
  -4  16  15      100.10      130.48     33.87 o
  -3  16  15      153.62      102.28     20.08 o
  -2  16  15      133.98      131.69     20.49 o
  -1  16  15      765.75      868.61     30.71 o
   0  16  15       42.86       55.58     16.91 o
   1  16  15        0.13       29.65     17.64 o
   2  16  15        0.11       -9.76     18.72 o
   3  16  15      114.57       84.48     22.06 o
   4  16  15        1.93       19.10     18.91 o
   5  16  15      270.24      365.45     46.11 o
  -5  17  15        0.04      -20.96     20.96 o
  -4  17  15       81.40       91.44     23.36 o
  -3  17  15       78.94      103.68     23.24 o
  -2  17  15       11.26      -11.48     17.41 o
  -1  17  15        1.09       26.18     17.03 o
   0  17  15      133.30      114.37     18.31 o
   1  17  15      361.35      366.26     25.13 o
   2  17  15        0.01        2.12     19.03 o
   3  17  15        8.98        1.78     27.53 o
   4  17  15        0.09       -8.53     29.81 o
  -4  18  15       33.24       16.71     22.29 o
  -3  18  15       10.82       20.47     21.55 o
  -2  18  15       18.32       13.92     17.86 o
  -1  18  15      127.50      115.42     19.38 o
   0  18  15        2.19       -6.57     15.66 o
   1  18  15        4.99        0.89     17.25 o
   2  18  15        0.62       12.77     20.20 o
   3  18  15        6.38       36.73     21.95 o
   4  18  15       48.87       78.83     25.46 o
  -3  19  15        0.06      -22.24     22.24 o
  -2  19  15        0.34      -15.63     18.06 o
  -1  19  15        9.24      -16.75     16.75 o
   0  19  15       64.48       43.38     16.96 o
   1  19  15        4.56        3.05     18.33 o
   2  19  15        0.34        8.34     20.97 o
   3  19  15      141.90      195.59     26.32 o
  -1  20  15       57.51       79.53     18.67 o
   0  20  15        0.42      -15.46     15.46 o
   1  20  15       13.55       25.09     21.45 o
  -8   0  16       26.99       19.05     25.29 o
  -7   0  16        1.44       -0.42     24.89 o
  -6   0  16        0.37       -3.90     21.93 o
  -5   0  16        2.24      -15.73     17.36 o
  -4   0  16        6.98      -13.94     17.13 o
  -3   0  16        2.40      -15.97     15.97 o
  -2   0  16      223.74      154.46     27.89 o
  -1   0  16      526.27      558.76     38.18 o
   0   0  16        9.99       -2.27     20.22 o
   1   0  16     1017.48     1065.55     53.82 o
   2   0  16        1.30       -3.45     20.21 o
   3   0  16       84.26       80.90     19.04 o
   4   0  16        3.85      -16.20     16.20 o
   5   0  16     1616.23     1584.59     61.61 o
   6   0  16       27.41       45.11     25.05 o
   7   0  16      965.13      979.83     53.24 o
   8   0  16       57.64       54.19     25.85 o
  -8   1  16       41.90       49.80     20.85 o
  -7   1  16      378.38      387.01     25.69 o
  -6   1  16       22.93       10.41     19.59 o
  -5   1  16       20.41       13.70     13.02 o
  -4   1  16       15.87       21.74     13.04 o
  -3   1  16      510.56      522.23     21.30 o
  -2   1  16        0.01      -13.30     13.30 o
  -1   1  16      245.10      201.49     19.72 o
   0   1  16      268.23      262.98     20.87 o
   1   1  16       92.19       86.14     17.18 o
   2   1  16        1.98       11.26     14.31 o
   3   1  16      154.84      146.81     16.52 o
   4   1  16       79.59      103.23     14.23 o
   5   1  16        0.60       14.43     15.35 o
   6   1  16      447.02      474.46     27.41 o
   7   1  16        0.64        0.87     16.53 o
   8   1  16       22.14       -2.25     15.91 o
  -8   2  16        3.39      -16.47     16.47 o
  -7   2  16       60.60       40.85     18.11 o
  -6   2  16       21.10        3.68     15.81 o
  -5   2  16      149.21      200.98     16.95 o
  -4   2  16      152.64      140.45     15.40 o
  -3   2  16      324.92      377.72     21.89 o
  -2   2  16       77.34      110.90     17.47 o
  -1   2  16      260.49      261.16     14.74 o
   0   2  16       27.62       31.03     15.91 o
   1   2  16      357.58      329.57     22.87 o
   2   2  16        6.86        0.15     14.60 o
   3   2  16       58.23       47.68     14.13 o
   4   2  16      358.13      370.14     26.87 o
   5   2  16       60.92       39.84     16.75 o
   6   2  16      133.53      157.80     20.48 o
   7   2  16       30.83        0.48     16.20 o
   8   2  16       66.55       66.97     18.66 o
  -8   3  16       21.75       21.92     19.03 o
  -7   3  16       36.76       61.68     21.50 o
  -6   3  16       49.54       42.69     17.48 o
  -5   3  16      450.46      529.35     20.38 o
  -4   3  16       54.31       36.46     13.56 o
  -3   3  16      221.35      210.25     18.94 o
  -2   3  16     1647.74     1556.04     31.19 o
  -1   3  16        0.21       -0.35     10.18 o
   0   3  16      313.44      358.44     23.29 o
   1   3  16       12.76        4.20     15.14 o
   2   3  16       59.06       41.70     16.24 o
   3   3  16      115.70      131.50     15.84 o
   4   3  16        0.18       -4.60     12.76 o
   5   3  16       24.02       44.42     23.84 o
   6   3  16      266.97      273.61     23.34 o
   7   3  16       24.69       13.32     19.43 o
   8   3  16      519.09      458.99     37.38 o
  -8   4  16        9.02        3.33     17.65 o
  -7   4  16       60.04        7.94     17.26 o
  -6   4  16        0.31      -17.56     17.56 o
  -5   4  16      712.23      673.14     23.75 o
  -4   4  16       25.72       22.34     13.81 o
  -3   4  16      819.98      878.73     27.87 o
  -2   4  16      279.65      268.32     16.38 o
  -1   4  16       28.12       50.54     12.08 o
   0   4  16       58.81       85.19     13.11 o
   1   4  16       99.74       91.54     17.38 o
   2   4  16      222.25      228.36     17.74 o
   3   4  16        9.09       15.93     12.56 o
   4   4  16      484.65      488.96     23.03 o
   5   4  16       34.99       64.46     17.01 o
   6   4  16       47.46       34.02     18.62 o
   7   4  16       33.47        8.77     15.04 o
   8   4  16       10.10       28.02     15.63 o
  -8   5  16       10.70        6.95     20.06 o
  -7   5  16       26.18       24.76     17.40 o
  -6   5  16       14.57      -15.06     15.53 o
  -5   5  16       44.18       47.44     15.58 o
  -4   5  16       28.49       34.33     13.53 o
  -3   5  16      266.37      253.27     18.28 o
  -2   5  16      906.73      944.14     28.51 o
  -1   5  16      166.06      165.72     14.37 o
   0   5  16      957.02      979.86     27.63 o
   1   5  16       15.64      -10.30     11.54 o
   2   5  16      182.52      176.35     16.51 o
   3   5  16      152.04      151.63     18.18 o
   4   5  16        0.28        4.41     14.55 o
   5   5  16       79.52       69.34     15.98 o
   6   5  16       56.01       43.30     15.84 o
   7   5  16        0.79      -13.86     13.86 o
   8   5  16       39.33       43.10     17.95 o
  -8   6  16        2.94      -20.11     20.11 o
  -7   6  16       76.06       48.44     19.42 o
  -6   6  16       29.61       41.48     17.16 o
  -5   6  16      153.41      153.12     21.55 o
  -4   6  16      297.49      278.77     20.76 o
  -3   6  16      113.20      121.63     21.33 o
  -2   6  16        0.07       34.25     13.62 o
  -1   6  16      123.92      103.61     12.71 o
   0   6  16        3.93      -10.88     10.88 o
   1   6  16       36.32       14.47     10.25 o
   2   6  16      192.67      171.67     15.11 o
   3   6  16        1.65      -10.35     11.44 o
   4   6  16      161.27      184.14     17.54 o
   5   6  16       16.36       15.77     13.93 o
   6   6  16        0.37        8.15     14.38 o
   7   6  16      151.79      160.24     21.21 o
  -8   7  16        0.53       37.65     23.80 o
  -7   7  16       40.28       57.75     23.17 o
  -6   7  16       43.06       44.39     21.07 o
  -5   7  16      123.88       96.45     19.92 o
  -4   7  16       19.15       11.91     15.16 o
  -3   7  16      457.30      437.10     23.76 o
  -2   7  16      138.10      132.63     17.93 o
  -1   7  16      120.13      115.01     13.24 o
   0   7  16      232.47      262.54     21.81 o
   1   7  16       95.95      106.21     12.22 o
   2   7  16       37.26       14.67     12.13 o
   3   7  16      384.05      367.07     23.98 o
   4   7  16        3.72       -8.51     12.91 o
   5   7  16       64.40       51.72     17.34 o
   6   7  16        8.77       -3.95     15.21 o
   7   7  16        1.78       -7.64     21.61 o
  -7   8  16        0.62      -19.68     19.68 o
  -6   8  16        0.02       -1.20     20.47 o
  -5   8  16        5.75        8.22     17.40 o
  -4   8  16      187.65      145.66     18.70 o
  -3   8  16      182.49      183.57     18.79 o
  -2   8  16      320.92      324.82     21.43 o
  -1   8  16        6.70      -11.22     11.64 o
   0   8  16        4.42      -10.22     10.22 o
   1   8  16       33.59       31.19     12.88 o
   2   8  16      115.50       94.77     13.83 o
   3   8  16        0.38       -9.08     12.44 o
   4   8  16       50.45       34.41     15.60 o
   5   8  16       41.76       44.24     16.79 o
   6   8  16       33.58       21.09     23.08 o
   7   8  16        0.43      -13.61     15.77 o
  -7   9  16        0.59      -10.54     20.95 o
  -6   9  16       10.04      -19.61     19.61 o
  -5   9  16       89.65       67.36     22.71 o
  -4   9  16       31.04       -0.53     15.51 o
  -3   9  16      390.58      432.34     23.99 o
  -2   9  16       73.24       85.73     17.56 o
  -1   9  16       24.52       19.32     12.97 o
   0   9  16      278.46      293.38     22.31 o
   1   9  16        0.12      -11.34     16.64 o
   2   9  16      334.29      363.85     18.76 o
   3   9  16      146.09      160.04     16.95 o
   4   9  16        1.00       -8.65     16.14 o
   5   9  16      157.34      146.11     20.16 o
   6   9  16       34.07       -0.52     16.19 o
   7   9  16       22.39       22.63     17.18 o
  -7  10  16        7.15       -5.71     28.16 o
  -6  10  16       12.59        1.11     20.92 o
  -5  10  16       27.69       24.28     18.64 o
  -4  10  16        0.19      -14.94     14.94 o
  -3  10  16       46.17       19.47     16.49 o
  -2  10  16       36.52       13.37     15.52 o
  -1  10  16        0.15        7.85     13.47 o
   0  10  16      753.46      792.76     29.93 o
   1  10  16      185.26      169.25     18.85 o
   2  10  16       15.21       11.57     14.91 o
   3  10  16      303.51      325.48     20.30 o
   4  10  16        1.11       -7.38     14.78 o
   5  10  16      169.85      129.04     19.58 o
   6  10  16       54.69       40.02     25.46 o
   7  10  16      148.16      172.39     21.78 o
  -7  11  16       29.39       65.86     24.22 o
  -6  11  16      309.46      355.13     32.12 o
  -5  11  16        1.21      -17.69     17.69 o
  -4  11  16       40.09       15.65     16.59 o
  -3  11  16        2.74      -16.33     19.27 o
  -2  11  16        1.32        1.25     14.91 o
  -1  11  16      733.93      849.71     27.68 o
   0  11  16      584.06      654.75     29.16 o
   1  11  16      103.80       55.93     16.68 o
   2  11  16       32.82       28.33     17.06 o
   3  11  16        0.08      -16.16     16.16 o
   4  11  16       34.57       43.89     16.66 o
   5  11  16        7.29       -9.99     15.52 o
   6  11  16        1.44        4.96     16.80 o
  -6  12  16      108.20       94.73     25.59 o
  -5  12  16       47.47       27.95     20.14 o
  -4  12  16       34.54       31.75     18.91 o
  -3  12  16      146.69      144.40     19.29 o
  -2  12  16        2.82      -11.46     19.59 o
  -1  12  16       57.06       65.08     15.40 o
   0  12  16        0.02       -9.05     13.98 o
   1  12  16        5.45        9.28     15.98 o
   2  12  16        0.22       12.08     15.93 o
   3  12  16      112.43      113.56     20.82 o
   4  12  16       60.19       42.37     23.05 o
   5  12  16       14.94       11.21     25.11 o
   6  12  16       55.63       61.10     18.81 o
  -6  13  16       24.88       -3.12     24.87 o
  -5  13  16        0.11      -18.32     18.32 o
  -4  13  16       59.24       23.48     20.62 o
  -3  13  16       24.75       23.99     16.78 o
  -2  13  16      173.45      158.60     22.35 o
  -1  13  16       67.84       73.37     15.90 o
   0  13  16      145.62      191.50     18.12 o
   1  13  16      390.32      462.79     29.39 o
   2  13  16      189.17      212.42     21.41 o
   3  13  16      246.73      265.80     25.51 o
   4  13  16        3.29        2.45     21.52 o
   5  13  16        1.93        2.85     24.70 o
   6  13  16        2.48       17.40     21.37 o
  -5  14  16       71.48       62.19     22.28 o
  -4  14  16        0.09       32.69     20.76 o
  -3  14  16       94.45       91.99     19.52 o
  -2  14  16      296.22      281.04     22.76 o
  -1  14  16       32.60       41.91     15.49 o
   0  14  16       17.44       35.21     15.25 o
   1  14  16       75.75      121.96     18.87 o
   2  14  16       92.41       97.29     19.38 o
   3  14  16      151.87      160.81     23.17 o
   4  14  16        4.00       19.26     22.17 o
   5  14  16      399.52      441.38     42.01 o
  -5  15  16        2.37       -3.49     27.17 o
  -4  15  16      257.86      216.55     26.02 o
  -3  15  16        4.24      -16.87     16.87 o
  -2  15  16      143.09      115.09     20.43 o
  -1  15  16      172.94      165.66     19.29 o
   0  15  16        7.64       21.81     15.18 o
   1  15  16       42.00       18.84     17.61 o
   2  15  16      564.65      554.68     31.57 o
   3  15  16       96.43       83.73     22.30 o
   4  15  16       69.09       62.38     23.94 o
   5  15  16       47.67       69.67     30.61 o
  -4  16  16       31.16       47.06     22.10 o
  -3  16  16        8.17       -1.80     21.03 o
  -2  16  16       70.16       78.97     20.19 o
  -1  16  16      125.81       92.75     18.11 o
   0  16  16       42.25       34.82     16.31 o
   1  16  16      223.26      215.50     22.74 o
   2  16  16        0.05        3.23     20.35 o
   3  16  16       34.64       21.70     20.36 o
   4  16  16        6.94       17.74     21.94 o
  -3  17  16       42.21       47.30     22.32 o
  -2  17  16        1.18      -11.14     17.22 o
  -1  17  16       47.42       59.87     18.03 o
   0  17  16       53.23       47.40     17.37 o
   1  17  16       13.34       -0.48     17.85 o
   2  17  16      581.24      628.84     34.66 o
   3  17  16        0.24      -21.55     21.55 o
  -2  18  16       90.39       34.42     20.17 o
  -1  18  16        0.04       -8.58     18.84 o
   0  18  16       15.26       -9.54     16.38 o
   1  18  16        4.72        3.23     21.21 o
   2  18  16        0.04       18.71     22.10 o
   0  19  16        1.19      -16.09     16.09 o
  -7   1  17      277.05      217.47     23.65 o
  -6   1  17      289.96      249.30     23.45 o
  -5   1  17       29.29       25.39     13.51 o
  -4   1  17      290.69      287.99     18.55 o
  -3   1  17      304.98      302.30     20.91 o
  -2   1  17       14.18      -15.44     15.44 o
  -1   1  17      386.87      394.04     25.01 o
   0   1  17       18.61       15.33     16.62 o
   1   1  17      108.49       85.27     18.07 o
   2   1  17       83.37       55.74     17.47 o
   3   1  17        6.94        1.10     13.47 o
   4   1  17      355.01      362.53     24.60 o
   5   1  17      120.61      165.57     21.31 o
   6   1  17     1599.99     1595.93     46.25 o
   7   1  17      250.32      273.85     24.31 o
  -7   2  17      759.41      770.21     48.99 o
  -6   2  17        0.91      -16.62     16.62 o
  -5   2  17      584.02      591.62     22.31 o
  -4   2  17      443.04      436.73     24.17 o
  -3   2  17        0.02       -1.07     14.33 o
  -2   2  17       62.90       71.45     18.84 o
  -1   2  17       52.76       38.20     17.45 o
   0   2  17      831.63      890.46     34.56 o
   1   2  17       12.11       26.08     16.01 o
   2   2  17       94.82       87.82     18.33 o
   3   2  17       63.11       43.41     14.63 o
   4   2  17       14.08       20.99     15.86 o
   5   2  17       56.54       25.27     17.05 o
   6   2  17       80.61       92.58     21.06 o
   7   2  17      119.01       94.02     20.16 o
  -7   3  17       41.87       39.58     19.41 o
  -6   3  17       93.89       57.01     18.84 o
  -5   3  17       24.21       39.51     15.56 o
  -4   3  17      570.26      485.51     22.77 o
  -3   3  17       39.58       51.21     16.30 o
  -2   3  17      480.29      516.43     24.79 o
  -1   3  17       29.28       16.78     16.74 o
   0   3  17       25.82       33.91     16.63 o
   1   3  17      208.76      223.13     21.76 o
   2   3  17      129.71      140.81     16.65 o
   3   3  17        4.40       -2.63     13.11 o
   4   3  17       31.79       29.37     16.15 o
   5   3  17       94.37      126.44     22.33 o
   6   3  17      352.89      327.32     27.89 o
   7   3  17        9.87        6.40     15.33 o
  -7   4  17        5.59      -11.00     18.08 o
  -6   4  17       50.77       36.82     17.83 o
  -5   4  17      403.52      333.63     22.10 o
  -4   4  17      134.89      138.01     17.28 o
  -3   4  17        2.94       28.33     14.70 o
  -2   4  17      306.12      368.42     25.69 o
  -1   4  17       12.86        6.54     16.52 o
   0   4  17        0.10      -15.10     15.10 o
   1   4  17      804.10      714.38     31.26 o
   2   4  17        5.84       -1.23     12.97 o
   3   4  17      505.99      543.59     23.68 o
   4   4  17       34.40       59.46     16.70 o
   5   4  17       34.82       31.48     26.52 o
   6   4  17      195.08      180.83     19.79 o
   7   4  17      138.52      135.22     19.61 o
  -7   5  17       18.42       -7.78     18.03 o
  -6   5  17      333.71      337.17     25.30 o
  -5   5  17       13.42       41.03     19.22 o
  -4   5  17      699.04      672.64     28.38 o
  -3   5  17        0.92       -1.94     14.06 o
  -2   5  17      459.73      445.48     19.34 o
  -1   5  17      179.09      141.18     21.18 o
   0   5  17        4.68        3.11     12.44 o
   1   5  17      362.33      375.75     21.12 o
   2   5  17       43.30       21.25     13.92 o
   3   5  17       92.19      139.28     17.73 o
   4   5  17       33.25       46.21     17.23 o
   5   5  17      204.30      220.59     20.29 o
   6   5  17      213.56      190.81     19.72 o
   7   5  17      326.42      302.81     23.02 o
  -7   6  17        0.03      -21.93     21.93 o
  -6   6  17      105.97       96.15     19.29 o
  -5   6  17        0.28       17.63     18.41 o
  -4   6  17        6.68        7.82     16.12 o
  -3   6  17        1.58        9.14     16.86 o
  -2   6  17      213.09      199.94     15.14 o
  -1   6  17        3.34        1.87     11.94 o
   0   6  17      460.54      469.21     21.06 o
   1   6  17       23.57       14.45     11.10 o
   2   6  17        3.52       -5.56     13.81 o
   3   6  17      127.42      106.91     14.96 o
   4   6  17       82.26       98.24     18.05 o
   5   6  17      283.46      287.11     21.70 o
   6   6  17       14.22        9.84     15.37 o
   7   6  17       28.68       31.03     17.77 o
  -7   7  17        8.77      -20.36     20.36 o
  -6   7  17       87.99       63.63     29.22 o
  -5   7  17       61.82       60.11     19.77 o
  -4   7  17      388.06      417.95     24.35 o
  -3   7  17      286.53      296.99     22.35 o
  -2   7  17        2.97      -12.67     12.67 o
  -1   7  17        0.17      -10.94     10.94 o
   0   7  17       75.50       64.04     18.33 o
   1   7  17      209.59      186.57     16.81 o
   2   7  17       36.70       28.13     12.92 o
   3   7  17      315.22      302.43     18.82 o
   4   7  17       23.06       21.21     15.93 o
   5   7  17      257.55      244.01     23.25 o
   6   7  17        3.73       -9.53     16.03 o
   7   7  17       21.98       25.56     21.82 o
  -7   8  17       19.61        4.09     22.54 o
  -6   8  17      104.23       56.98     24.17 o
  -5   8  17       18.03       13.51     18.69 o
  -4   8  17       13.54       -9.10     15.87 o
  -3   8  17      386.84      372.37     23.56 o
  -2   8  17       34.27       17.58     14.07 o
  -1   8  17      220.56      232.43     17.59 o
   0   8  17        7.48      -10.64     19.96 o
   1   8  17       53.53       34.41     15.01 o
   2   8  17       51.31       24.24     14.51 o
   3   8  17       97.65      118.22     18.83 o
   4   8  17       16.86       -1.00     16.90 o
   5   8  17       47.90       25.91     17.14 o
   6   8  17       88.54      125.84     20.59 o
  -6   9  17      139.80      163.13     27.87 o
  -5   9  17      302.69      321.56     27.08 o
  -4   9  17       42.77        3.10     17.71 o
  -3   9  17       71.89       71.73     17.47 o
  -2   9  17       14.28        0.32     13.31 o
  -1   9  17        9.12       -3.58     12.50 o
   0   9  17      223.41      232.90     25.94 o
   1   9  17        5.27       -5.67     14.13 o
   2   9  17       20.63       19.98     17.43 o
   3   9  17       24.90       40.66     16.43 o
   4   9  17      307.76      314.85     26.92 o
   5   9  17        1.51      -15.18     15.18 o
   6   9  17      160.93      156.84     22.32 o
  -6  10  17       15.52       34.03     23.93 o
  -5  10  17       31.52       43.95     20.46 o
  -4  10  17       70.02       37.15     18.76 o
  -3  10  17        0.66      -15.67     15.67 o
  -2  10  17       41.36       32.35     16.51 o
  -1  10  17        1.85       -0.31     13.08 o
   0  10  17       90.45      107.98     21.71 o
   1  10  17        4.62      -10.77     14.30 o
   2  10  17      122.23      121.13     18.06 o
   3  10  17        2.76      -12.89     20.41 o
   4  10  17       39.85       38.49     18.71 o
   5  10  17        8.14        6.30     25.86 o
   6  10  17       37.27       52.49     18.09 o
  -6  11  17        0.65       35.32     23.63 o
  -5  11  17        2.21        4.53     20.03 o
  -4  11  17        7.82      -17.40     17.74 o
  -3  11  17        0.11      -16.13     16.13 o
  -2  11  17        3.42      -15.58     15.58 o
  -1  11  17        3.45        9.14     13.68 o
   0  11  17        2.06       15.30     15.35 o
   1  11  17      156.99      175.12     19.33 o
   2  11  17        9.46       24.38     16.59 o
   3  11  17       18.62       -9.31     29.47 o
   4  11  17      187.52      187.05     33.56 o
   5  11  17        0.30       -3.01     20.91 o
   6  11  17      284.49      307.83     26.38 o
  -5  12  17        0.10      -18.50     18.50 o
  -4  12  17       14.87      -16.11     33.15 o
  -3  12  17        5.97        0.02     16.77 o
  -2  12  17       74.16       89.47     19.14 o
  -1  12  17      145.24      145.25     17.66 o
   0  12  17        0.24       25.91     16.38 o
   1  12  17        2.45       34.22     18.74 o
   2  12  17      126.08      156.17     19.97 o
   3  12  17        0.00       -7.69     18.07 o
   4  12  17       23.79       48.01     29.05 o
   5  12  17        7.47      -20.62     20.62 o
  -5  13  17       14.31        7.25     20.76 o
  -4  13  17       38.84      -23.43     23.43 o
  -3  13  17       33.34       21.31     17.91 o
  -2  13  17       28.78       46.12     17.92 o
  -1  13  17        3.58       -7.91     14.65 o
   0  13  17      444.22      443.55     25.82 o
   1  13  17      147.34      149.09     27.46 o
   2  13  17       49.81       80.48     20.90 o
   3  13  17       37.97       48.63     20.49 o
   4  13  17       28.39       50.60     29.75 o
   5  13  17       34.08       20.44     35.76 o
  -4  14  17      100.53      106.19     24.69 o
  -3  14  17       93.79       74.67     19.75 o
  -2  14  17       54.67       71.37     20.39 o
  -1  14  17        0.62        5.00     15.43 o
   0  14  17      251.41      249.75     22.72 o
   1  14  17       65.80      112.83     20.17 o
   2  14  17       75.58       81.59     26.52 o
   3  14  17      114.73      153.04     23.62 o
   4  14  17        0.01       47.96     28.95 o
  -4  15  17      471.87      579.63     42.47 o
  -3  15  17      345.93      340.51     29.36 o
  -2  15  17      292.42      371.25     26.21 o
  -1  15  17        3.86       -0.13     18.59 o
   0  15  17       64.76       80.98     19.68 o
   1  15  17       15.82        6.19     17.87 o
   2  15  17       31.52       34.72     28.69 o
   3  15  17        5.83       35.06     19.94 o
   4  15  17        0.79       29.94     29.18 o
  -3  16  17       28.15       26.41     22.40 o
  -2  16  17        0.08      -18.70     23.17 o
  -1  16  17      195.24      264.98     22.15 o
   0  16  17       10.30       15.84     18.65 o
   1  16  17       18.57       23.64     19.10 o
   2  16  17        1.11        1.67     20.65 o
   3  16  17       81.86       76.99     22.76 o
  -2  17  17        4.48      -16.94     16.94 o
  -1  17  17        5.16        7.02     17.08 o
   0  17  17        1.30      -28.18     28.18 o
   1  17  17        2.74      -17.06     19.20 o
   2  17  17       18.21        0.00     45.93 o
  -7   0  18        6.75       41.22     28.37 o
  -6   0  18      951.75     1078.13     56.01 o
  -5   0  18      161.49      181.01     32.07 o
  -4   0  18      226.56      200.88     25.64 o
  -3   0  18      263.19      249.58     35.45 o
  -2   0  18      341.71      360.45     42.78 o
  -1   0  18      258.83      231.04     32.47 o
   0   0  18       36.33       25.79     24.40 o
   1   0  18       10.77       13.41     23.24 o
   2   0  18      400.10      405.75     37.62 o
   3   0  18      472.97      476.23     31.83 o
   4   0  18       31.31       56.88     60.83 o
   5   0  18      883.43      806.17     48.71 o
   6   0  18      619.06      637.77     46.27 o
   7   0  18      185.31      170.88     32.23 o
  -7   1  18        3.56       -7.29     18.80 o
  -6   1  18      479.45      496.56     41.37 o
  -5   1  18        3.82      -17.04     17.04 o
  -4   1  18      167.59      131.12     16.75 o
  -3   1  18       81.89       72.25     18.45 o
  -2   1  18       60.68       20.91     20.18 o
  -1   1  18      407.11      437.33     27.42 o
   0   1  18       50.23       42.46     18.22 o
   1   1  18       30.36       12.58     17.26 o
   2   1  18      266.75      248.81     22.94 o
   3   1  18       51.58       74.06     15.37 o
   4   1  18        0.83        7.73     16.28 o
   5   1  18       68.69      132.65     30.97 o
   6   1  18       46.33       98.91     20.37 o
   7   1  18       20.67       24.32     26.25 o
  -7   2  18        9.09        7.13     18.52 o
  -6   2  18       30.62        8.45     18.73 o
  -5   2  18       14.37       18.56     17.93 o
  -4   2  18       38.65       43.10     17.02 o
  -3   2  18        0.20       -9.43     15.05 o
  -2   2  18      135.66      115.35     20.41 o
  -1   2  18        1.88      -16.68     16.68 o
   0   2  18       52.93       71.57     18.85 o
   1   2  18        3.74        7.29     16.59 o
   2   2  18      105.12      122.46     29.13 o
   3   2  18      199.25      203.30     19.30 o
   4   2  18        1.95      -15.99     15.99 o
   5   2  18      678.87      696.82     33.23 o
   6   2  18        2.16       19.82     17.59 o
  -7   3  18       15.30      -18.19     18.48 o
  -6   3  18       68.20       96.86     21.03 o
  -5   3  18        0.14      -14.71     14.71 o
  -4   3  18      226.48      179.13     18.69 o
  -3   3  18      365.95      363.26     23.22 o
  -2   3  18       72.55       88.63     19.62 o
  -1   3  18       56.38       56.76     19.42 o
   0   3  18      186.54      243.51     24.49 o
   1   3  18      352.49      369.82     25.93 o
   2   3  18        0.38       -4.58     14.43 o
   3   3  18      289.99      304.44     21.23 o
   4   3  18      173.86      177.57     21.55 o
   5   3  18      220.53      303.29     25.43 o
   6   3  18       61.71       63.67     25.30 o
  -7   4  18        4.29      -18.41     18.41 o
  -6   4  18      191.95      195.88     23.50 o
  -5   4  18       20.82       23.98     19.00 o
  -4   4  18      125.86      131.64     17.71 o
  -3   4  18      226.20      198.33     18.22 o
  -2   4  18      163.97      151.47     21.89 o
  -1   4  18      181.42      149.13     21.92 o
   0   4  18       44.05       65.36     18.83 o
   1   4  18       70.04       81.81     21.04 o
   2   4  18      101.35      103.01     16.53 o
   3   4  18       49.19       61.29     15.66 o
   4   4  18        2.70        2.62     16.40 o
   5   4  18      463.37      506.89     29.48 o
   6   4  18      502.52      521.47     27.20 o
  -6   5  18       20.71       21.64     18.38 o
  -5   5  18      214.58      217.24     24.90 o
  -4   5  18       90.84       77.73     16.85 o
  -3   5  18      531.37      483.82     23.55 o
  -2   5  18      107.76      127.25     16.90 o
  -1   5  18      111.07       84.55     17.51 o
   0   5  18        2.43      -17.87     17.91 o
   1   5  18       34.14        9.37     13.99 o
   2   5  18      304.59      334.66     21.49 o
   3   5  18       11.34       10.93     19.89 o
   4   5  18     1123.67     1159.92     36.09 o
   5   5  18      117.96      163.69     19.43 o
   6   5  18        3.28       24.05     15.88 o
  -6   6  18        0.06       -5.92     24.37 o
  -5   6  18      415.68      414.03     29.20 o
  -4   6  18        3.55       11.68     16.84 o
  -3   6  18       15.81       23.58     15.37 o
  -2   6  18      104.07      144.08     17.42 o
  -1   6  18       37.22       14.40     15.36 o
   0   6  18       28.50       -0.47     15.70 o
   1   6  18       21.53       -0.51     12.93 o
   2   6  18       46.01       37.92     13.99 o
   3   6  18      189.38      226.23     19.59 o
   4   6  18       13.84       23.04     17.43 o
   5   6  18      201.81      217.15     24.56 o
   6   6  18        0.03      -13.41     15.04 o
  -6   7  18       10.41      -12.93     21.93 o
  -5   7  18       19.12       25.73     19.70 o
  -4   7  18        4.27       14.35     16.77 o
  -3   7  18      399.21      320.57     25.85 o
  -2   7  18      130.68      125.27     20.82 o
  -1   7  18        6.98       15.58     15.58 o
   0   7  18      710.29      775.06     26.61 o
   1   7  18       84.23       79.66     13.25 o
   2   7  18       28.86       12.64     13.66 o
   3   7  18       41.26       36.10     15.36 o
   4   7  18        0.82      -15.12     15.12 o
   5   7  18       44.97       11.10     30.08 o
   6   7  18        1.00       -7.04     21.51 o
  -6   8  18       78.27      142.03     27.14 o
  -5   8  18       61.22       46.69     22.32 o
  -4   8  18       51.07       61.71     18.38 o
  -3   8  18      213.31      211.13     21.19 o
  -2   8  18       63.21       54.29     17.67 o
  -1   8  18        9.08       21.94     14.68 o
   0   8  18       61.91       73.02     16.06 o
   1   8  18        4.59       -2.61     14.75 o
   2   8  18       65.08       77.72     16.41 o
   3   8  18        2.41       -3.42     16.62 o
   4   8  18        2.02       -6.13     17.73 o
   5   8  18        0.92        0.09     16.54 o
   6   8  18       25.25        0.95     17.35 o
  -6   9  18       84.22       89.87     40.03 o
  -5   9  18        4.29       -2.75     20.45 o
  -4   9  18      246.13      241.72     26.01 o
  -3   9  18      176.34      198.72     21.69 o
  -2   9  18        2.27       16.39     14.09 o
  -1   9  18        0.12       14.89     14.83 o
   0   9  18       73.14       81.31     16.63 o
   1   9  18        4.22        7.06     18.55 o
   2   9  18      105.64      110.73     23.18 o
   3   9  18      323.02      342.97     38.53 o
   4   9  18        5.90      -18.20     18.20 o
   5   9  18        2.62       -8.89     15.62 o
  -5  10  18        6.30       20.21     23.99 o
  -4  10  18        0.65      -13.60     19.68 o
  -3  10  18      354.83      296.73     23.82 o
  -2  10  18        0.08       -8.46     14.17 o
  -1  10  18      146.45      176.12     17.83 o
   0  10  18       64.27       56.55     17.00 o
   1  10  18      668.49      726.85     29.58 o
   2  10  18      109.24      103.23     19.16 o
   3  10  18      179.03      192.95     27.88 o
   4  10  18       91.66      120.76     39.80 o
   5  10  18       13.20       29.43     21.72 o
  -5  11  18        1.07       -8.44     24.22 o
  -4  11  18       38.28       27.50     21.87 o
  -3  11  18       86.50       81.94     23.06 o
  -2  11  18       65.63       33.64     16.39 o
  -1  11  18       59.98       63.54     15.96 o
   0  11  18       38.02       34.01     16.33 o
   1  11  18      337.10      476.33     26.24 o
   2  11  18       23.26       45.63     19.37 o
   3  11  18       11.04        1.58     23.45 o
   4  11  18       13.24       -3.42     26.02 o
   5  11  18        2.79        7.26     21.22 o
  -4  12  18      222.18      235.07     27.58 o
  -3  12  18        1.06      -16.96     16.96 o
  -2  12  18       52.88       25.89     16.56 o
  -1  12  18        0.03      -14.18     14.18 o
   0  12  18       81.05       98.89     18.80 o
   1  12  18     1064.31     1222.17     42.72 o
   2  12  18       63.53       79.27     21.15 o
   3  12  18      168.41      121.40     35.10 o
   4  12  18       76.63       93.74     32.09 o
  -4  13  18        3.10      -19.99     19.99 o
  -3  13  18       17.29        4.54     18.45 o
  -2  13  18        3.61      -14.96     14.96 o
  -1  13  18       26.09        0.06     15.48 o
   0  13  18        0.80        3.77     17.13 o
   1  13  18      365.55      385.74     25.34 o
   2  13  18        2.20       11.52     19.68 o
   3  13  18      212.04      211.83     25.20 o
   4  13  18       12.48       29.72     29.49 o
  -3  14  18       12.09       -2.31     23.33 o
  -2  14  18       15.03       -2.59     16.55 o
  -1  14  18        0.38      -12.87     15.18 o
   0  14  18       23.06       39.22     18.55 o
   1  14  18      168.89      155.09     21.66 o
   2  14  18      137.54      138.69     24.29 o
   3  14  18        1.58       -9.06     23.08 o
  -2  15  18       48.85       83.76     18.58 o
  -1  15  18      174.32      184.85     20.62 o
   0  15  18        8.28       -2.92     18.52 o
   1  15  18       90.89       86.36     20.59 o
   2  15  18       71.94       55.81     22.49 o
   0  16  18       62.73       38.48     22.59 o
  -6   1  19       89.64       59.52     21.18 o
  -5   1  19      237.67      236.01     24.94 o
  -4   1  19       19.63       22.46     17.02 o
  -3   1  19       17.85      -15.47     18.49 o
  -2   1  19      138.78      105.39     21.24 o
  -1   1  19        0.00        8.59     23.28 o
   0   1  19       34.36        9.71     18.26 o
   1   1  19       28.85       28.21     24.90 o
   2   1  19       36.48        3.72     17.66 o
   3   1  19      303.76      317.14     22.88 o
   4   1  19      255.65      253.63     24.54 o
   5   1  19        4.04       -7.12     23.56 o
   6   1  19      107.39      121.68     21.84 o
  -6   2  19        2.69      -18.10     18.10 o
  -5   2  19       65.18       70.27     21.71 o
  -4   2  19       49.21       59.61     24.93 o
  -3   2  19      215.09      226.60     25.18 o
  -2   2  19      192.29      147.15     22.30 o
  -1   2  19       86.55       93.61     21.35 o
   0   2  19      920.23      967.30     40.13 o
   1   2  19       18.54       11.15     17.72 o
   2   2  19        6.88       10.89     15.60 o
   3   2  19       27.24       36.30     18.53 o
   4   2  19      124.84      131.40     21.45 o
   5   2  19       30.63       27.60     19.17 o
   6   2  19       24.22       35.03     19.43 o
  -6   3  19        1.00       25.85     19.58 o
  -5   3  19       89.83       69.48     24.72 o
  -4   3  19       40.25       36.35     16.54 o
  -3   3  19      359.71      398.94     30.99 o
  -2   3  19       99.80      114.89     21.83 o
  -1   3  19      552.76      512.47     29.64 o
   0   3  19      112.69      131.98     21.87 o
   1   3  19        0.41       18.25     18.07 o
   2   3  19       60.41       52.29     16.71 o
   3   3  19      445.32      422.56     27.46 o
   4   3  19        2.00       29.15     17.47 o
   5   3  19        0.68        5.86     17.36 o
   6   3  19        0.81       11.75     22.27 o
  -6   4  19        5.04       20.22     22.65 o
  -5   4  19       19.41       -4.21     21.68 o
  -4   4  19      196.07      180.75     19.25 o
  -3   4  19     1158.51     1162.36     33.92 o
  -2   4  19       83.30       83.22     21.64 o
  -1   4  19      118.06      119.62     21.68 o
   0   4  19        2.02      -17.76     17.76 o
   1   4  19      260.80      273.63     25.49 o
   2   4  19       78.44       85.44     17.18 o
   3   4  19      113.33      156.39     21.37 o
   4   4  19       67.12       76.44     19.89 o
   5   4  19      215.92      211.69     21.42 o
  -6   5  19       72.98      120.71     26.94 o
  -5   5  19      139.14      129.97     26.83 o
  -4   5  19       43.28       42.26     16.47 o
  -3   5  19      119.77       77.26     17.60 o
  -2   5  19       30.92       48.07     17.94 o
  -1   5  19        8.09       22.75     16.74 o
   0   5  19       15.82      -10.70     16.34 o
   1   5  19        3.79       -9.83     13.28 o
   2   5  19       20.41       29.78     14.33 o
   3   5  19       16.73       -4.02     17.27 o
   4   5  19        7.97        1.24     17.79 o
   5   5  19      298.55      307.27     23.64 o
  -5   6  19        0.00        1.64     22.58 o
  -4   6  19      699.69      666.08     30.89 o
  -3   6  19       80.70       46.34     18.28 o
  -2   6  19      683.59      679.20     29.74 o
  -1   6  19        0.15       18.84     17.32 o
   0   6  19        0.13      -15.80     15.80 o
   1   6  19        0.11      -13.23     13.23 o
   2   6  19        4.36       10.51     13.55 o
   3   6  19        0.07       -6.83     14.53 o
   4   6  19        4.00        4.71     16.16 o
   5   6  19      290.47      274.07     22.73 o
  -5   7  19        6.53        3.29     23.72 o
  -4   7  19      864.51      923.67     50.02 o
  -3   7  19       53.57       34.59     22.45 o
  -2   7  19        0.01       -0.68     16.80 o
  -1   7  19      195.03      204.52     21.35 o
   0   7  19       24.64       34.06     17.25 o
   1   7  19       21.05        9.45     16.62 o
   2   7  19        8.22       -8.51     13.56 o
   3   7  19       25.78       35.11     16.30 o
   4   7  19        5.60        1.61     17.28 o
   5   7  19        7.05      -16.14     16.14 o
  -5   8  19        0.21        8.21     23.60 o
  -4   8  19      492.81      447.04     31.50 o
  -3   8  19        0.05       -0.17     17.18 o
  -2   8  19       79.21       84.08     22.19 o
  -1   8  19      113.82      118.37     22.10 o
   0   8  19      146.40      134.07     23.00 o
   1   8  19       39.36       -4.23     22.01 o
   2   8  19        3.23      -19.04     19.04 o
   3   8  19      171.20      168.53     28.14 o
   4   8  19       23.58      -10.65     22.70 o
   5   8  19        5.82      -13.63     16.80 o
  -4   9  19        0.52        4.56     20.70 o
  -3   9  19        0.28      -12.16     17.38 o
  -2   9  19       71.91       62.12     18.71 o
  -1   9  19      494.42      520.71     31.66 o
   0   9  19      322.32      343.59     28.19 o
   1   9  19       14.83      -19.43     19.43 o
   2   9  19       36.66       34.89     20.26 o
   3   9  19       21.47       10.94     23.89 o
   4   9  19        4.85      -25.11     25.11 o
  -4  10  19        3.63      -14.30     19.98 o
  -3  10  19        1.63      -13.39     17.56 o
  -2  10  19       97.95       85.59     19.94 o
  -1  10  19      266.15      277.85     39.87 o
   0  10  19        6.49       26.48     21.25 o
   1  10  19       54.45       88.27     23.11 o
   2  10  19      135.45      185.73     33.45 o
   3  10  19       85.64       82.02     26.01 o
   4  10  19      238.84      201.76     37.10 o
  -4  11  19       17.40      -20.03     20.03 o
  -3  11  19       81.48       76.38     20.53 o
  -2  11  19       30.31       14.66     17.75 o
  -1  11  19      153.92      112.29     25.68 o
   0  11  19      173.17      163.19     24.93 o
   1  11  19      477.18      515.33     32.37 o
   2  11  19       36.30       -4.17     23.73 o
   3  11  19       56.11       42.25     25.49 o
  -3  12  19       86.01       60.95     20.73 o
  -2  12  19       57.92       70.84     20.29 o
  -1  12  19       13.30      -18.67     20.97 o
   0  12  19      425.96      441.98     31.72 o
   1  12  19       46.18       48.59     22.59 o
   2  12  19        3.44      -23.59     30.39 o
   3  12  19       80.10       32.27     25.97 o
  -2  13  19       12.93       24.45     19.19 o
  -1  13  19        2.57      -20.03     21.93 o
   0  13  19      301.91      388.60     26.64 o
   1  13  19       22.95       54.54     20.06 o
   2  13  19        0.37       28.80     21.20 o
  -1  14  19        0.06      -10.87     44.53 o
   0  14  19      609.22      713.45     32.58 o
  -5   0  20      407.55      383.46     39.45 o
  -4   0  20      267.62      236.06     36.07 o
  -3   0  20       20.67      -14.05     27.36 o
  -2   0  20        0.02      -20.96     27.05 o
  -1   0  20       13.78       -0.56     26.15 o
   0   0  20       24.26       36.13     27.64 o
   1   0  20      814.77      804.89    138.32 o
   2   0  20      226.09      244.29     36.92 o
   3   0  20       80.99      122.41     30.15 o
   4   0  20      247.55      267.53     36.74 o
   5   0  20       22.86       16.46     26.15 o
  -5   1  20        0.03       -5.01     22.11 o
  -4   1  20        0.03      -19.54     19.54 o
  -3   1  20       25.01      -11.05     19.88 o
  -2   1  20        0.37      -10.52     18.79 o
  -1   1  20      113.35       87.48     21.14 o
   0   1  20       10.56       31.59     19.96 o
   1   1  20      117.97      103.15     22.33 o
   2   1  20       37.47        1.90     19.75 o
   3   1  20       72.30       69.21     20.08 o
   4   1  20       69.50       36.81     19.41 o
   5   1  20        5.07       21.06     19.48 o
  -5   2  20        1.51       15.27     23.33 o
  -4   2  20        1.19      -17.25     17.25 o
  -3   2  20       19.86       17.44     21.25 o
  -2   2  20       42.69        7.23     19.11 o
  -1   2  20        1.93      -12.69     19.60 o
   0   2  20        1.25       20.75     19.59 o
   1   2  20      124.37       98.88     22.24 o
   2   2  20        0.22      -15.60     15.60 o
   3   2  20       32.13       17.31     27.58 o
   4   2  20       16.89       -0.15     17.62 o
   5   2  20       14.14       26.71     19.74 o
  -5   3  20       44.45       63.93     24.77 o
  -4   3  20        1.60      -14.66     14.66 o
  -3   3  20       89.42       99.15     23.18 o
  -2   3  20       25.00        8.93     19.59 o
  -1   3  20        1.82       22.98     19.69 o
   0   3  20      269.04      277.49     26.41 o
   1   3  20        2.52      -19.76     20.73 o
   2   3  20        1.44        5.54     16.02 o
   3   3  20       19.72       59.17     43.32 o
   4   3  20      149.41      155.12     23.00 o
  -5   4  20        3.65        4.66     23.78 o
  -4   4  20       13.13       18.52     17.04 o
  -3   4  20       36.04       37.21     27.06 o
  -2   4  20       23.55        2.43     17.68 o
  -1   4  20      426.85      444.28     31.11 o
   0   4  20       20.60       26.84     20.34 o
   1   4  20       64.79       23.08     16.72 o
   2   4  20        1.50      -14.06     15.52 o
   3   4  20       13.28       31.02     19.82 o
   4   4  20       20.59       20.85     21.97 o
  -4   5  20       73.35       23.96     21.23 o
  -3   5  20        2.11       23.13     16.23 o
  -2   5  20       34.86       59.76     19.34 o
  -1   5  20       44.43       22.41     18.46 o
   0   5  20       64.14       89.02     19.82 o
   1   5  20        6.75       -2.40     14.27 o
   2   5  20        0.10        0.34     17.80 o
   3   5  20        0.51       12.50     18.07 o
   4   5  20      202.03      220.74     25.23 o
  -4   6  20       36.28        4.60     20.44 o
  -3   6  20       25.08       20.66     18.87 o
  -2   6  20       72.19       88.11     19.53 o
  -1   6  20       15.59       -1.70     18.24 o
   0   6  20       27.06       27.48     18.36 o
   1   6  20       12.48      -17.00     17.00 o
   2   6  20        8.79        9.26     14.22 o
   3   6  20       12.66       15.30     17.73 o
   4   6  20       23.64       54.55     17.93 o
  -4   7  20      127.85      190.26     26.28 o
  -3   7  20       10.31        5.21     18.07 o
  -2   7  20       71.31       96.26     22.77 o
  -1   7  20       51.13       15.11     18.40 o
   0   7  20       70.58       64.92     29.07 o
   1   7  20        3.08       32.78     23.47 o
   2   7  20       17.26       45.95     22.26 o
   3   7  20        0.69        2.31     22.74 o
   4   7  20       64.57       41.65     21.96 o
  -3   8  20        0.36        7.33     17.90 o
  -2   8  20      208.15      193.97     37.67 o
  -1   8  20       18.94       33.76     21.64 o
   0   8  20       29.91       19.61     24.29 o
   1   8  20       86.64       91.15     23.73 o
   2   8  20       48.20       50.58     25.36 o
   3   8  20      110.42       90.87     33.29 o
  -3   9  20       84.50      115.01     21.71 o
  -2   9  20       15.35       44.79     19.42 o
  -1   9  20      277.07      307.69     27.94 o
   0   9  20       12.63       -7.85     20.01 o
   1   9  20      217.28      210.40     26.95 o
   2   9  20       19.74        8.22     38.56 o
   3   9  20       28.52       16.90     29.62 o
  -2  10  20       38.93       16.88     19.06 o
  -1  10  20       25.62        8.43     21.84 o
   0  10  20      151.88      140.80     24.89 o
   1  10  20      103.75      132.45     24.75 o
   2  10  20       51.32       24.41     29.78 o
  -2  11  20       23.22       17.52     28.60 o
  -1  11  20      160.19      153.56     25.67 o
   0  11  20        1.42      -19.37     22.27 o
   1  11  20      751.80      833.60     73.99 o
  -3   1  21        4.41       25.45     21.33 o
  -2   1  21       14.06      -19.62     19.62 o
  -1   1  21       22.38       50.53     21.20 o
   0   1  21      356.85      369.64     40.82 o
   1   1  21       15.90       53.58     22.28 o
   2   1  21        8.82       16.82     17.89 o
   3   1  21       35.29       81.41     21.26 o
  -3   2  21       14.25       -0.50     19.98 o
  -2   2  21       14.70       -0.39     21.10 o
  -1   2  21       43.93       25.64     21.43 o
   0   2  21       34.28       53.04     21.64 o
   1   2  21       57.28       52.98     22.42 o
   2   2  21       60.82       68.96     19.27 o
   3   2  21        0.09      -16.97     17.99 o
  -3   3  21        2.94        9.94     18.90 o
  -2   3  21        0.01      -25.04     25.04 o
  -1   3  21        0.45        4.84     20.27 o
   0   3  21       36.78       20.73     21.49 o
   1   3  21      132.03      118.82     23.54 o
   2   3  21       80.95       63.96     18.53 o
   3   3  21       16.32       -7.92     20.16 o
  -3   4  21      329.97      338.94     26.87 o
  -2   4  21        2.03        7.76     18.42 o
  -1   4  21      105.78      130.38     23.39 o
   0   4  21       33.23       38.27     32.84 o
   1   4  21       20.45       18.24     18.97 o
   2   4  21       52.80       36.30     19.90 o
   3   4  21        0.98      -19.85     19.85 o
  -3   5  21        0.63       44.53     19.52 o
  -2   5  21       34.91       25.52     21.01 o
  -1   5  21        0.02       -8.47     18.18 o
   0   5  21       37.13       40.10     20.18 o
   1   5  21       20.94       23.86     19.62 o
   2   5  21       27.31       32.84     18.43 o
   3   5  21       99.02      132.96     29.68 o
  -2   6  21       10.83       24.88     18.86 o
  -1   6  21        6.77      -15.28     17.87 o
   0   6  21        7.93       32.25     21.84 o
   1   6  21       11.63        9.43     19.25 o
   2   6  21       12.48       -1.67     21.88 o
  -2   7  21       19.92       60.98     22.10 o
  -1   7  21       10.42       23.83     31.88 o
   0   7  21      121.07      117.29     22.40 o
   1   7  21       18.40       -8.92     18.03 o
   2   7  21        2.09       30.15     21.10 o
  -1   8  21      319.58      368.50     38.11 o
   0   8  21       26.44       34.24     22.43 o
   1   8  21        0.34      -29.05     29.05 o
  -1   0  22       10.56        9.05     29.21 o
   0   0  22        2.13      -20.36     37.34 o
   1   0  22       37.59      -12.97     42.08 o
  -1   1  22       17.54       -7.92     21.12 o
   0   1  22       32.97       73.06     23.21 o
   0   2  22       24.56       -7.66     22.22 o
 
